# Supplementary material for: Genome-wide methylome and chromatin interactome identify abnormal enhancer to be risk factor of breast cancer
Source: Oncotarget. 2017 Jun 2;8(27):44705–19. doi: 10.18632/oncotarget.18348 (PMC5546512; doi:10.18632/oncotarget.18348)
Supplement: Supplementary file 2 [file oncotarget-08-44705-s002.xlsx]

## Sheet: supplementary.table1
The correlation for enhancer/promoter methylation and gene expression of 2429 E-P pairs
enhancer	promoter	gene	enhancer correlation	promoter correlation
chr11_61393044_61395702	chr11_61346344_61350344	SYT7	-0.371652	0.0510223
chr7_4681903_4682438	chr7_4719929_4723929	FOXK1	-0.086185	0.0253711
chr16_27374268_27377519	chr16_27323229_27327229	IL4R	0.0797589	0.00517225
chr14_102991366_102992557	chr14_103056995_103060995	RCOR1	0.210773	0.00419392
chr2_28612081_28613180	chr2_28613778_28617778	FOSL2	-0.139432	0.0481445
chr16_30816511_30817965	chr16_30796523_30800523	ZNF629	-0.323345	-0.00693565
chr11_64037619_64038475	chr11_64050282_64054282	GPR137	0.000895821	-0.0257395
chr17_75250005_75252528	chr17_75281972_75285972	2017-09-09	-0.0855699	-0.01108
chr8_101426198_101432054	chr8_101320394_101324394	RNF19A	NA	-0.098448
chr11_64037619_64038475	chr11_64049810_64053810	GPR137	0.000895821	-0.00731363
chr11_73490258_73491115	chr11_73470201_73474201	RAB6A	0.0278926	-0.0611513
chr8_143820124_143820899	chr8_143749412_143753412	JRK	0.0802544	0.0453061
chr8_143820124_143820899	chr8_143749725_143753725	PSCA	0.100311	0.0297122
chr11_64037619_64038475	chr11_64050284_64054284	GPR137	0.000895821	-0.0257395
chr8_61563567_61565065	chr8_61589323_61593323	CHD7	-0.221176	-0.0223249
chr5_140419471_140420802	chr5_140259853_140263853	PCDHA13	-0.523081	0.0565771
chr19_2579480_2580106	chr19_2474122_2478122	GADD45B	0.0279646	0.049468
chr2_9970857_9972869	chr2_9981570_9985570	TAF1B	NA	0.0621315
chr11_73490258_73491115	chr11_73469138_73473138	RAB6A	0.0278926	-0.0611513
chr11_64037619_64038475	chr11_64051581_64055581	GPR137	0.000895821	-0.0609895
chr11_64037619_64038475	chr11_64050176_64054176	BAD	-0.0549398	0.016031
chr1_151445682_151446244	chr1_151429941_151433941	POGZ	-0.125981	-0.042954
chr2_70370119_70370823	chr2_70140172_70144172	MXD1	0.0324279	0.0306001
chr2_88315966_88316822	chr2_88353320_88357320	KRCC1	-0.0248394	-0.0037556
chr5_133800806_133802299	chr5_133745598_133749598	CDKN2AIPNL	-0.193478	0.016422
chr1_26947650_26948624	chr1_27020521_27024521	ARID1A	-0.238796	-0.0613793
chr15_57179650_57180350	chr15_57208697_57212697	LOC145783	-0.0158084	0.033449
chr9_131935037_131937144	chr9_131938540_131942540	IER5L	-0.0257629	0.0290713
chr5_81148285_81149098	chr5_81045072_81049072	SSBP2	-0.017286	0.0390998
chr10_73136687_73137188	chr10_73077009_73081009	SLC29A3	-0.084616	0.0370425
chr8_143820124_143820899	chr8_143821829_143825829	SLURP1	-0.018244	-0.00599865
chr8_102093158_102094166	chr8_101960799_101964799	YWHAZ	-0.276697	0.0743972
chr15_57179650_57180350	chr15_57208287_57212287	TCF12	0.0925545	0.0613838
chr8_102093158_102094166	chr8_101963221_101967221	YWHAZ	-0.276697	0.0451545
chr6_157007696_157008330	chr6_157097063_157101063	ARID1B	-0.0749083	-0.0297438
chr8_102093158_102094166	chr8_101961560_101965560	YWHAZ	-0.276697	0.0529011
chr15_57179650_57180350	chr15_57208832_57212832	TCF12	0.0925545	0.0613838
chr19_12904952_12905470	chr19_12900309_12904309	JUNB	0.0348175	0.046417
chr8_102093158_102094166	chr8_101962357_101966357	YWHAZ	-0.276697	0.0440516
chr15_57179650_57180350	chr15_57209308_57213308	TCF12	0.0925545	0.0613838
chr3_39221418_39222252	chr3_39193102_39197102	CSRNP1	NA	-0.0340335
chr17_59491642_59494293	chr17_59487111_59491111	C17orf82	-0.10951	-0.032964
chr6_53516256_53516875	chr6_53407927_53411927	GCLC	0.0497229	-0.108317
chr8_102093158_102094166	chr8_101963623_101967623	YWHAZ	-0.276697	0.0359492
chr8_103611798_103614817	chr8_103666130_103670130	KLF10	0.044148	0.00375596
chr12_6386461_6387756	chr12_6307481_6311481	CD9	-0.132326	0.128557
chr3_39221418_39222252	chr3_39194093_39198093	CSRNP1	NA	-0.0278545
chr8_135844922_135845904	chr8_135723292_135727292	ZFAT	0.102215	-0.0215098
chr17_79369620_79370125	chr17_79371520_79375520	BAHCC1	-0.427988	-0.0697354
chr22_41416978_41417682	chr22_41486613_41490613	EP300	-0.0527438	0.0575952
chr15_57179650_57180350	chr15_57209988_57213988	TCF12	0.0925545	0.0613838
chr1_54953513_54953862	chr1_54870068_54874068	SSBP3	-0.0786265	-0.0235555
chr9_139843701_139843909	chr9_139844767_139848767	LCN12	-0.27842	0.0297891
chr17_77810250_77810669	chr17_77811213_77815213	CBX4	-0.338106	-0.0840115
chr9_137264593_137267565	chr9_137269140_137273140	RXRA	NA	-0.0278486
chr6_36088321_36089631	chr6_36162549_36166549	BRPF3	-0.105468	-0.0307498
chr21_43782181_43783509	chr21_43784644_43788644	TFF1	0.297406	-0.00134171
chr19_48104017_48104359	chr19_48109452_48113452	GLTSCR1	-0.0584357	0.0511749
chr11_45000878_45002948	chr11_44970857_44974857	TP53I11	NA	0.062582
chr8_102076458_102076790	chr8_101963623_101967623	YWHAZ	-0.0619224	0.0359492
chr8_103611798_103614817	chr8_103664192_103668192	KLF10	0.044148	0.00973237
chr16_2954484_2955283	chr16_2906171_2910171	PRSS22	-0.0631388	-0.0272724
chr7_148637711_148638680	chr7_148579441_148583441	EZH2	-0.118392	-0.0119518
chr7_75947601_75947995	chr7_75986342_75990342	YWHAG	-0.0603627	0.00509165
chr16_85026130_85030391	chr16_85043141_85047141	ZDHHC7	-0.222769	-0.0453099
chr3_128152027_128152773	chr3_128204764_128208764	GATA2	-0.101274	0.0612755
chr14_76025221_76027209	chr14_75986783_75990783	BATF	0.0461553	-0.00382292
chr1_45284871_45286332	chr1_45263896_45267896	PLK3	-0.0984785	0.0215408
chr14_21924596_21924997	chr14_21903457_21907457	CHD8	0.092988	0.0898923
chr7_101586627_101589456	chr7_101457287_101461287	CUX1	-0.029571	0.0452557
chr5_78842698_78843816	chr5_78807659_78811659	HOMER1	NA	0.0139757
chr7_101586627_101589456	chr7_101458881_101462881	CUX1	-0.029571	0.0366334
chr2_201651516_201653005	chr2_201674907_201678907	BZW1	-0.391341	0.0313308
chr8_144819007_144823625	chr8_144813914_144817914	FAM83H	-0.336819	-0.0250638
chr17_56735931_56737585	chr17_56593251_56597251	MTMR4	-0.349244	0.0481332
chr8_125212555_125214066	chr8_125382940_125386940	TMEM65	0.0501087	-0.0144048
chr8_102076458_102076790	chr8_101963221_101967221	YWHAZ	-0.0619224	0.0451545
chr7_158575880_158577154	chr7_158620319_158624319	ESYT2	-0.261706	0.010555
chrX_39871818_39872380	chrX_39954719_39958719	BCOR	0.114312	0.0441244
chr6_152085462_152086017	chr6_152126813_152130813	ESR1	-0.355762	0.0321708
chr2_201651516_201653005	chr2_201675055_201679055	BZW1	-0.391341	0.0313308
chr17_41392835_41393430	chr17_41361845_41365845	TMEM106A	-0.0941153	0.0369169
chr6_152085462_152086017	chr6_152124807_152128807	ESR1	-0.355762	0.0526426
chr8_102137983_102138623	chr8_101962357_101966357	YWHAZ	0.0546723	0.0440516
chr11_45000878_45002948	chr11_44969759_44973759	TP53I11	NA	0.0561236
chr8_102076458_102076790	chr8_101960799_101964799	YWHAZ	-0.0619224	0.0743972
chr8_96126394_96126783	chr8_96143948_96147948	PLEKHF2	-0.340358	0.0548478
chr8_102076458_102076790	chr8_101961560_101965560	YWHAZ	-0.0619224	0.0529011
chr7_101586627_101589456	chr7_101457183_101461183	CUX1	-0.029571	0.0452557
chr2_231601945_231602346	chr2_231576262_231580262	CAB39	-0.321343	0.0210826
chr5_172753348_172753851	chr5_172754506_172758506	STC2	-0.512625	-0.030821
chr10_5585825_5597602	chr10_5486513_5490513	NET1	-0.321296	0.000599509
chr8_102137983_102138623	chr8_101961560_101965560	YWHAZ	0.0546723	0.0529011
chr1_241911887_241914087	chr1_241801701_241805701	OPN3	-0.273359	0.0243342
chr6_152085462_152086017	chr6_152126453_152130453	ESR1	-0.355762	0.0375056
chr8_102137983_102138623	chr8_101963623_101967623	YWHAZ	0.0546723	0.0359492
chr1_151961190_151963386	chr1_151964714_151968714	S100A10	-0.0720938	-0.0910227
chr16_70423986_70426690	chr16_70555457_70559457	COG4	-0.0103486	0.00945308
chr11_68107690_68111520	chr11_68078076_68082076	LRP5	-0.276581	0.0142176
chrX_153598246_153599000	chrX_153601006_153605006	FLNA	-0.429754	-0.000535689
chr8_102137983_102138623	chr8_101960799_101964799	YWHAZ	0.0546723	0.0743972
chr8_67429982_67439194	chr8_67622652_67626652	SGK3	-0.205608	0.00799752
chr2_231601945_231602346	chr2_231575556_231579556	CAB39	-0.321343	0.0210826
chr1_31627079_31627684	chr1_31536564_31540564	PUM1	-0.143972	-0.0167336
chr12_79939392_79942944	chr12_80082790_80086790	PAWR	-0.192445	0.00360815
chr1_204464033_204464438	chr1_204378945_204382945	PPP1R15B	-0.070821	0.0629212
chr5_172898454_172899750	chr5_172754506_172758506	STC2	-0.343802	-0.030821
chr16_75142019_75142373	chr16_75030914_75034914	ZNRF1	-0.28091	0.00357255
chr3_128152027_128152773	chr3_128205373_128209373	GATA2	-0.101274	-0.0148455
chr2_201651516_201653005	chr2_201674644_201678644	BZW1	-0.391341	0.0313308
chr13_41589594_41590886	chr13_41591508_41595508	ELF1	-0.341346	-0.00131428
chr7_148637711_148638680	chr7_148578601_148582601	EZH2	-0.118392	-0.0119518
chr17_56707637_56710926	chr17_56593251_56597251	MTMR4	-0.115162	0.0481332
chr11_45000878_45002948	chr11_44970455_44974455	TP53I11	NA	0.0561236
chr8_102137983_102138623	chr8_101963221_101967221	YWHAZ	0.0546723	0.0451545
chr2_201651516_201653005	chr2_201674311_201678311	BZW1	-0.391341	0.0313308
chr17_76370669_76372113	chr17_76372698_76376698	PGS1	-0.255378	0.0468255
chr22_41416978_41417682	chr22_41345350_41349350	RBX1	-0.0776214	-0.0154056
chr14_52030549_52033104	chr14_52116575_52120575	FRMD6	0.0714004	-0.0535652
chr16_70423986_70426690	chr16_70555690_70559690	SF3B3	0.0440505	0.0236192
chr8_102076458_102076790	chr8_101962357_101966357	YWHAZ	-0.0619224	0.0440516
chr5_14011153_14011901	chr5_14141810_14145810	TRIO	-0.00568107	0.0349917
chr6_152085462_152086017	chr6_152128241_152132241	ESR1	-0.355762	0.00239237
chr13_52097327_52099681	chr13_52025275_52029275	INTS6	NA	0.00951723
chr1_234748615_234750054	chr1_234743271_234747271	IRF2BP2	-0.276166	-0.030105
chr16_10708555_10714515	chr16_10672573_10676573	EMP2	-0.401183	0.0385875
chr1_109820375_109821054	chr1_109938567_109942567	SORT1	-0.289656	0.000546172
chr17_79011572_79013172	chr17_79006946_79010946	BAIAP2	-0.287124	0.0176233
chr10_71087348_71088265	chr10_71076602_71080602	HK1	-0.293621	0.0322774
chr2_201651516_201653005	chr2_201674268_201678268	BZW1	-0.391341	0.0313308
chr11_2188902_2189743	chr11_2191035_2195035	TH	-0.101905	-0.0185525
chr4_141071496_141071965	chr4_141073233_141077233	MAML3	-0.137982	-0.0458803
chr2_201651516_201653005	chr2_201674624_201678624	BZW1	-0.391341	0.0313308
chr21_46931687_46937077	chr21_46960385_46964385	SLC19A1	-0.133773	-0.0164553
chr1_45284871_45286332	chr1_45239245_45243245	RPS8	-0.0608246	0.0464052
chr1_109782999_109785453	chr1_109754514_109758514	SARS	-0.180236	-0.00062449
chr9_110310345_110311091	chr9_110250001_110254001	KLF4	-0.0370305	0.0249638
chr14_38056109_38059005	chr14_38062325_38066325	FOXA1	-0.644275	-0.0251558
chr17_66016243_66016964	chr17_65987765_65991765	C17orf58	0.0901689	-0.0708361
chr13_45390187_45390917	chr13_45148701_45152701	TSC22D1	0.0601967	-0.0983032
chr2_113483592_113484196	chr2_113401433_113405433	SLC20A1	-0.0330257	0.0742901
chr8_29387328_29387956	chr8_29204322_29208322	DUSP4	-0.125535	-0.0408315
chr3_27574534_27575428	chr3_27523911_27527911	SLC4A7	-0.133354	-0.0162505
chr8_125192112_125194572	chr8_125382940_125386940	TMEM65	NA	-0.0144048
chr10_71091488_71095617	chr10_71076602_71080602	HK1	-0.180502	0.0322774
chr16_4233382_4233849	chr16_4321001_4325001	TFAP4	-0.153984	-0.00583281
chr17_7739164_7740072	chr17_7741234_7745234	KDM6B	0.0460739	0.0113947
chr16_30786870_30787648	chr16_30932375_30936375	FBXL19	-0.126037	-0.0343551
chr19_18403905_18404412	chr19_18432001_18436001	LSM4	-0.0373676	0.0310608
chr16_30786870_30787648	chr16_30933895_30937895	FBXL19	-0.126037	-0.0183217
chr19_12904952_12905470	chr19_12831462_12835462	TNPO2	-0.0704445	0.0686916
chr3_134066953_134069891	chr3_134202831_134206831	ANAPC13	NA	-0.0767473
chr8_102149670_102150352	chr8_101963221_101967221	YWHAZ	-0.03332	0.0451545
chr2_10544647_10545645	chr2_10441029_10445029	HPCAL1	-0.0396399	-0.0468038
chr3_150476937_150478355	chr3_150479263_150483263	SIAH2	-0.584825	-0.0147385
chr2_196426174_196427357	chr2_196519531_196523531	SLC39A10	NA	0.0559089
chr8_22554157_22554420	chr8_22547902_22551902	EGR3	NA	0.0218769
chr8_103816780_103818719	chr8_103874428_103878428	AZIN1	0.0130227	-0.010273
chr7_76021927_76022441	chr7_75986342_75990342	YWHAG	-0.0578826	0.00509165
chr16_83959815_83962964	chr16_83984826_83988826	OSGIN1	-0.169378	-0.0904835
chr16_89002765_89003740	chr16_89005608_89009608	CBFA2T3	0.138264	-0.000156601
chr10_71091488_71095617	chr10_71075936_71079936	HK1	-0.180502	0.0322774
chr17_17588169_17589524	chr17_17582786_17586786	RAI1	NA	0.0554436
chr11_1781000_1782195	chr11_1783222_1787222	CTSD	-0.43946	-0.0538348
chr1_156659630_156664871	chr1_156719085_156723085	HDGF	-0.100024	-0.042425
chr10_134220361_134222978	chr10_134208701_134212701	PWWP2B	-0.225766	0.00542885
chr12_49452952_49455360	chr12_49523304_49527304	TUBA1B	-0.0968031	-0.0207255
chr21_45656659_45657180	chr21_45658887_45662887	ICOSLG	-0.108761	-0.0041591
chrX_153598246_153599000	chrX_153768454_153772454	IKBKG	-0.0546533	0.0236987
chr1_26827628_26828346	chr1_26796901_26800901	HMGN2	-0.0706693	-0.0538103
chr4_185209580_185210487	chr4_185393726_185397726	IRF2	-0.0304094	-0.0467284
chr1_226298047_226298529	chr1_226248407_226252407	H3F3A	0.0766302	-0.074456
chr8_22554157_22554420	chr8_22548815_22552815	EGR3	NA	-0.0148559
chr21_47714734_47715491	chr21_47741771_47745771	C21orf58	-0.0630188	-0.00871411
chr17_66373572_66374838	chr17_66285635_66289635	ARSG	-0.405535	0.00356704
chr16_88575443_88577615	chr16_88518013_88522013	ZFPM1	-0.213014	0.0318188
chr14_71130597_71134619	chr14_71106503_71110503	TTC9	NA	-0.027692
chr2_85816088_85819565	chr2_85786632_85790632	GGCX	NA	-0.0286679
chr3_134066953_134069891	chr3_134202896_134206896	CEP63	NA	-0.00245208
chr9_139843701_139843909	chr9_139837206_139841206	FBXW5	0.0324549	0.0381087
chr10_71087348_71088265	chr10_71075936_71079936	HK1	-0.293621	0.0322774
chr19_49652853_49654187	chr19_49615617_49619617	LIN7B	0.0153054	0.000441076
chr1_151445682_151446244	chr1_151481861_151485861	CGN	-0.06096	0.0372648
chr7_116079157_116080760	chr7_116163062_116167062	CAV1	NA	0.0429321
chr19_40926595_40927916	chr19_40948282_40952282	SERTAD3	0.0700932	0.00813897
chr7_5595104_5597034	chr7_5568232_5572232	ACTB	-0.113737	-0.00939598
chr19_46220810_46221831	chr19_46232151_46236151	FBXO46	0.0871753	0.0415526
chr5_179740900_179741663	chr5_179717071_179721071	MAPK9	-0.146805	-0.0373809
chr17_72978685_72979000	chr17_72981726_72985726	CDR2L	-0.140221	-0.0795326
chr1_59282218_59282581	chr1_59247785_59251785	JUN	-0.133137	0.0449878
chr12_53611266_53611446	chr12_53612197_53616197	RARG	-0.316639	0.0393983
chr12_51398429_51400524	chr12_51418199_51422199	SLC11A2	-0.370007	0.0733082
chr1_45284871_45286332	chr1_45241513_45245513	SNORD38A	-0.0283201	0.074692
chr12_51398429_51400524	chr12_51420058_51424058	SLC11A2	-0.370007	0.0728355
chr8_81491024_81491505	chr8_81396447_81400447	ZBTB10	-0.127937	0.0719439
chr11_10955531_10956021	chr11_10828582_10832582	EIF4G2	0.0319095	-0.00514117
chr3_64141399_64149029	chr3_64007148_64011148	PSMD6	-0.377283	0.053795
chr12_53366311_53371357	chr12_53296868_53300868	KRT8	-0.281207	-0.0317088
chr22_37594904_37595373	chr22_37582330_37586330	C1QTNF6	0.0358208	-0.0110789
chr11_8741899_8743836	chr11_8701994_8705994	RPL27A	-0.0911097	-0.0183197
chr8_128771979_128773570	chr8_128804778_128808778	PVT1	NA	0.0081619
chr18_3296560_3297415	chr18_3448169_3452169	TGIF1	NA	0.041669
chr5_154133843_154134498	chr5_154090461_154094461	LARP1	NA	-0.037215
chr3_113254471_113257881	chr3_113249217_113253217	SIDT1	NA	-0.0105833
chr1_203295588_203296547	chr1_203272663_203276663	BTG2	0.0856385	0.0216773
chr1_1015206_1015881	chr1_1049736_1053736	C1orf159	-0.0738128	-0.0862805
chr2_70370119_70370823	chr2_70312584_70316584	PCBP1	-0.152172	-0.023871
chr3_186490866_186491196	chr3_186499360_186503360	EIF4A2	0.0491628	-0.0227514
chr7_116079157_116080760	chr7_116164346_116168346	CAV1	NA	0.0387834
chr2_201605457_201607847	chr2_201674907_201678907	BZW1	-0.38701	0.0313308
chr1_109820375_109821054	chr1_109933979_109937979	SORT1	-0.289656	0.0517643
chr3_64475240_64477092	chr3_64007148_64011148	PSMD6	NA	0.053795
chr1_960278_960786	chr1_953502_957502	AGRN	-0.199057	-0.0374615
chr5_177502915_177509433	chr5_177538555_177542555	N4BP3	-0.0635304	0.158766
chr2_201605457_201607847	chr2_201675055_201679055	BZW1	-0.38701	0.0313308
chr8_96107015_96116132	chr8_96143948_96147948	PLEKHF2	-0.407195	0.0548478
chr17_56466852_56467350	chr17_56478082_56482082	RNF43	NA	NA
chr20_43971367_43974316	chr20_43975064_43979064	SDC4	-0.417118	0.00464541
chr19_13264333_13265676	chr19_13259281_13263281	IER2	0.0317701	0.0607831
chr7_148841208_148841833	chr7_148842559_148846559	ZNF398	NA	0.0342566
chr8_102149670_102150352	chr8_101960799_101964799	YWHAZ	-0.03332	0.0743972
chr17_7747480_7747935	chr17_7741234_7745234	KDM6B	0.0871162	0.0113947
chr17_56735931_56737585	chr17_56603408_56607408	2017-09-04	-0.0557525	-0.0254499
chr17_79369620_79370125	chr17_79477892_79481892	ACTG1	-0.0294497	0.00881552
chr6_109010804_109011113	chr6_108880068_108884068	FOXO3	-0.267438	-0.0116027
chr1_226309916_226310707	chr1_226248407_226252407	H3F3A	-0.283088	-0.074456
chr19_4373608_4375192	chr19_4398415_4402415	SH3GL1	-0.105039	0.0807475
chr3_134066953_134069891	chr3_134203046_134207046	CEP63	NA	-0.00245208
chr17_56707637_56710926	chr17_59475256_59479256	TBX2	0.00924055	0.0605357
chr8_144948027_144948431	chr8_144950632_144954632	EPPK1	-0.144503	-0.0483824
chr22_36847624_36848309	chr22_36782112_36786112	MYH9	NA	-0.00250185
chr3_39221418_39222252	chr3_39186921_39190921	CSRNP1	NA	0.0279302
chr2_121199901_121200472	chr2_121101718_121105718	INHBB	0.0785456	-0.0676571
chr2_178033616_178037569	chr2_178126859_178130859	NFE2L2	-0.159628	-0.0108731
chrX_153598246_153599000	chrX_153773233_153777233	G6PD	-0.0861148	0.0271901
chr3_64141399_64149029	chr3_64007686_64011686	PSMD6	-0.377283	0.053795
chr11_68883479_68884132	chr11_69453872_69457872	CCND1	0.00666712	-0.0383213
chr16_4233382_4233849	chr16_4164186_4168186	ADCY9	-0.101253	0.0555254
chr14_68604328_68605205	chr14_69258631_69262631	ZFP36L1	NA	-0.142782
chr6_151995627_152006245	chr6_152126453_152130453	ESR1	0.125237	0.0375056
chr2_178033616_178037569	chr2_178127859_178131859	NFE2L2	-0.159628	-0.0108731
chr1_156473949_156474745	chr1_156468634_156472634	MEF2D	-0.0196319	-0.0778043
chr8_144770899_144771687	chr8_144716182_144720182	ZNF623	NA	-0.00515318
chr12_6473499_6473685	chr12_6449283_6453283	TNFRSF1A	0.140306	0.0228415
chr12_52537668_52541148	chr12_53398041_53402041	EIF4B	0.0794052	0.0788803
chr8_144676646_144677031	chr8_144677558_144681558	EEF1D	-0.171695	-0.0125821
chr10_123753253_123755284	chr10_123732743_123736743	NSMCE4A	-0.22928	0.0214445
chr15_96596226_96597109	chr15_96872110_96876110	NR2F2	0.0469549	-0.0752316
chr1_204464033_204464438	chr1_204457474_204461474	PIK3C2B	-0.0818185	0.00668254
chr6_7545477_7546445	chr6_7539807_7543807	DSP	-0.530253	0.00347972
chr8_144676646_144677031	chr8_144678073_144682073	TIGD5	-0.126989	-0.0230077
chr11_9384423_9384882	chr11_9404168_9408168	IPO7	-0.158242	-0.0770086
chr19_13264333_13265676	chr19_13259188_13263188	STX10	-0.00505123	0.0693626
chr3_11810049_11813892	chr3_11683451_11687451	VGLL4	NA	0.0496588
chr17_56735931_56737585	chr17_57968406_57972406	RPS6KB1	-0.305653	0.00561868
chr17_80919817_80921713	chr17_81035566_81039566	METRNL	0.0458724	0.0480342
chr11_65193708_65195411	chr11_65188268_65192268	NEAT1	-0.253128	0.035551
chr9_139843701_139843909	chr9_139884869_139888869	C9orf142	-0.00605609	0.00563758
chr16_70415551_70416113	chr16_70555457_70559457	COG4	-0.384375	0.00945308
chr1_116254379_116258914	chr1_116309426_116313426	CASQ2	0.138043	0.015417
chr3_184285899_184286377	chr3_184427836_184431836	MAGEF1	-0.200238	-0.0142933
chr16_22202449_22203460	chr16_22306695_22310695	POLR3E	0.0975772	-0.0727913
chr3_134066953_134069891	chr3_134202863_134206863	ANAPC13	NA	-0.0767473
chr16_89002765_89003740	chr16_88920627_88924627	TRAPPC2L	0.0458977	-0.084344
chr17_56707637_56710926	chr17_59938920_59942920	BRIP1	-0.0267719	0.0299002
chrX_153598246_153599000	chrX_153713009_153717009	UBL4A	-0.177352	-0.0143834
chr18_3296560_3297415	chr18_3445583_3449583	TGIF1	NA	-0.0809643
chr5_172956789_172966135	chr5_172754506_172758506	STC2	-0.325551	-0.030821
chr11_10955531_10956021	chr11_10827543_10831543	EIF4G2	0.0319095	-0.0762523
chr16_16039349_16040878	chr16_16041433_16045433	ABCC1	NA	-0.054219
chr14_61989419_61996016	chr14_62160118_62164118	HIF1A	-0.276752	-0.00900349
chr11_75082731_75083359	chr11_75060875_75064875	ARRB1	-0.328837	-0.03322
chr7_116079157_116080760	chr7_116164411_116168411	CAV1	NA	0.0387834
chr1_117906250_117906729	chr1_117908084_117912084	MAN1A2	-0.0352533	-0.0215181
chr14_101052187_101053317	chr14_101032407_101036407	BEGAIN	NA	0.0222965
chr11_118800628_118801001	chr11_118659972_118663972	DDX6	0.0716419	-0.00433328
chr12_14412575_14414387	chr12_14516565_14520565	ATF7IP	-0.0919006	-0.106684
chr15_69109415_69110585	chr15_69111261_69115261	ANP32A	-0.12753	0.0498666
chr21_46850632_46851065	chr21_46705811_46709811	POFUT2	0.0198241	0.00851188
chr3_134027467_134032108	chr3_134092259_134096259	AMOTL2	-0.111799	0.0709381
chr17_61914663_61917255	chr17_61849548_61853548	DDX42	-0.253999	0.0588422
chr2_28497588_28498430	chr2_28613778_28617778	FOSL2	NA	0.0481445
chr9_132145608_132146854	chr9_131938540_131942540	IER5L	-0.101056	0.0290713
chr1_204475936_204477351	chr1_204483506_204487506	MDM4	-0.292164	-0.00105301
chr3_11810049_11813892	chr3_11760242_11764242	VGLL4	NA	-0.0143947
chr18_3296560_3297415	chr18_3449402_3453402	TGIF1	NA	0.0529354
chr10_125863557_125867180	chr10_125849940_125853940	CHST15	-0.0939386	-0.00405037
chr5_36744067_36746220	chr5_36874860_36878860	NIPBL	-0.260154	-0.0327335
chrX_153598246_153599000	chrX_153773801_153777801	G6PD	-0.0861148	0.0271901
chr1_33593250_33593536	chr1_33645671_33649671	TRIM62	NA	-0.0118051
chr15_96596226_96597109	chr15_96874568_96878568	NR2F2	0.0469549	-0.0402465
chr7_148841208_148841833	chr7_148821507_148825507	ZNF398	NA	-0.00511639
chr2_10544647_10545645	chr2_10441825_10445825	HPCAL1	-0.0396399	-0.0468038
chr3_64475240_64477092	chr3_64007282_64011282	PSMD6	NA	0.053795
chr5_172753348_172753851	chr5_173041666_173045666	BOD1	-0.310863	0.0455591
chr9_137186531_137186777	chr9_137216308_137220308	RXRA	0.122863	-0.0433541
chr6_151995627_152006245	chr6_152124807_152128807	ESR1	0.125237	0.0526426
chrX_135991618_135992084	chrX_135960939_135964939	RBMX	-0.0881335	-0.0487849
chrX_53710123_53711153	chrX_53711674_53715674	HUWE1	-0.121934	0.04223
chr8_144819007_144823625	chr8_144716182_144720182	ZNF623	-0.362625	-0.00515318
chr16_72881438_72884383	chr16_73080274_73084274	ZFHX3	0.00973821	0.00414918
chr17_39703100_39705169	chr17_39682641_39686641	KRT19	-0.372487	0.0275249
chr14_90849800_90850623	chr14_90861326_90865326	CALM1	-0.0528495	0.0172079
chr11_118800628_118801001	chr11_118659657_118663657	DDX6	0.0716419	-0.00433328
chr1_241911887_241914087	chr1_241797232_241801232	CHML	-0.278119	-0.0588733
chr14_91225006_91225543	chr14_90861326_90865326	CALM1	NA	0.0172079
chr11_64875569_64876329	chr11_64877325_64881325	TM7SF2	0.0191779	-0.00622354
chr8_144770899_144771687	chr8_144764621_144768621	ZNF707	NA	0.0383441
chr9_136736924_136742036	chr9_136855446_136859446	VAV2	NA	-0.000218245
chr16_3156118_3156506	chr16_3160579_3164579	ZNF205	-0.146738	0.0160356
chr15_65595849_65597035	chr15_65668378_65672378	IGDCC3	0.101474	0.0404195
chr8_144819007_144823625	chr8_144621620_144625620	ZC3H3	-0.212838	0.0423609
chr12_52597572_52600602	chr12_52583784_52587784	KRT80	NA	0.0677667
chr3_181568276_181568673	chr3_181427711_181431711	SOX2	-0.239661	0.0394299
chr17_77960387_77961064	chr17_77811213_77815213	CBX4	-0.384822	-0.0840115
chr3_64141399_64149029	chr3_64007282_64011282	PSMD6	-0.377283	0.053795
chrX_153598246_153599000	chrX_153717029_153721029	SLC10A3	-0.256064	-0.014287
chr11_64037619_64038475	chr11_64070999_64074999	ESRRA	-0.0753854	0.00257267
chr9_35756832_35757838	chr9_35752274_35756274	MSMP	-0.116873	0.0178947
chr22_37575785_37577104	chr22_37582330_37586330	C1QTNF6	0.0192683	-0.0110789
chr15_52544382_52546105	chr15_52585995_52589995	MYO5C	-0.0577311	-0.00381588
chr8_81491024_81491505	chr8_81395853_81399853	ZBTB10	-0.127937	0.0499856
chr17_49023222_49028520	chr17_48943339_48947339	TOB1	-0.238376	0.0470099
chr21_44816112_44816767	chr21_44845002_44849002	SIK1	-0.0662403	-0.0112822
chr7_105703963_105707289	chr7_105751093_105755093	SYPL1	NA	-0.0130347
chr20_42285812_42286628	chr20_42293658_42297658	MYBL2	-0.164579	-0.0288127
chr21_38629271_38631154	chr21_38737858_38741858	DYRK1A	-0.0558041	-0.0471019
chr2_220113607_220115031	chr2_220040911_220044911	FAM134A	-0.035942	0.0999986
chr12_122238152_122238457	chr12_122324517_122328517	HPD	0.0631465	-0.119783
chr12_120665731_120672577	chr12_120701574_120705574	PXN	-0.171435	0.0500945
chr21_38935440_38938175	chr21_38737858_38741858	DYRK1A	0.0132402	-0.0471019
chr11_118800628_118801001	chr11_118779613_118783613	BCL9L	-0.108096	0.0167231
chr16_30786870_30787648	chr16_30757619_30761619	PHKG2	-0.0439273	-0.00537144
chr2_88957975_88960227	chr2_88922447_88926447	EIF2AK3	0.018197	-0.0852038
chr15_63074425_63075339	chr15_63332837_63336837	TPM1	-0.136964	-0.0711106
chr8_102387074_102389330	chr8_102502667_102506667	GRHL2	NA	-0.0505945
chr17_77785424_77786967	chr17_77811213_77815213	CBX4	0.155089	-0.0840115
chr1_117051871_117052437	chr1_117111715_117115715	CD58	NA	-0.0586429
chr2_42568363_42571183	chr2_42585178_42589178	COX7A2L	-0.177236	0.0318527
chr19_2543909_2544376	chr19_2474122_2478122	GADD45B	-0.0525599	0.049468
chr5_32233618_32234679	chr5_32172425_32176425	GOLPH3	-0.356813	-0.0298448
chr16_84208740_84212754	chr16_84176800_84180800	HSDL1	-0.347847	0.0110584
chr7_660899_663481	chr7_557481_561481	PDGFA	NA	0.0168768
chr5_172877622_172884901	chr5_172754506_172758506	STC2	-0.101485	-0.030821
chr1_109638353_109639661	chr1_109640814_109644814	SCARNA2	-0.0343928	0.123425
chr17_66373572_66374838	chr17_66285405_66289405	SLC16A6	-0.32634	-0.0329333
chr19_11253472_11254681	chr19_11306243_11310243	KANK2	-0.0655158	0.0528009
chr12_68758298_68759521	chr12_69002618_69006618	RAP1B	-0.0687321	0.0500599
chr5_131761838_131763239	chr5_131824465_131828465	IRF1	-0.428735	0.057877
chr12_27344129_27345484	chr12_27395077_27399077	STK38L	0.108838	-0.0384329
chr3_141172919_141174787	chr3_141203888_141207888	RASA2	0.112378	-0.0693078
chr1_156659630_156664871	chr1_156719543_156723543	HDGF	-0.100024	-0.042425
chr12_46853821_46857357	chr12_46764645_46768645	SLC38A2	-0.261352	0.0282
chr1_26947650_26948624	chr1_27112453_27116453	PIGV	-0.17967	0.035327
chr11_65195621_65196038	chr11_65188268_65192268	NEAT1	-0.162323	0.035551
chr16_3156118_3156506	chr16_3160562_3164562	ZNF205	-0.146738	0.0160356
chr19_4373608_4375192	chr19_4398565_4402565	SH3GL1	-0.105039	0.0630428
chr1_109805386_109805936	chr1_109938567_109942567	SORT1	-0.166458	0.000546172
chr8_144676646_144677031	chr8_144677845_144681845	EEF1D	-0.171695	-0.0125821
chr3_152855994_152857579	chr3_152878000_152882000	RAP2B	-0.106654	0.00536102
chr11_64037619_64038475	chr11_64071698_64075698	ESRRA	-0.0753854	0.00257267
chr21_47714734_47715491	chr21_47741813_47745813	C21orf58	-0.0630188	-0.00871411
chr2_88957975_88960227	chr2_88925094_88929094	EIF2AK3	0.018197	-0.0467128
chr1_26947650_26948624	chr1_27112678_27116678	PIGV	-0.17967	0.035327
chr1_156659630_156664871	chr1_156720240_156724240	HDGF	-0.100024	-0.0502149
chr8_102149670_102150352	chr8_101962357_101966357	YWHAZ	-0.03332	0.0440516
chr19_39141675_39142195	chr19_39136255_39140255	ACTN4	-0.395491	0.0305015
chr3_134027467_134032108	chr3_134091427_134095427	AMOTL2	-0.111799	0.0709381
chr16_70415551_70416113	chr16_70555690_70559690	SF3B3	-0.341162	0.0236192
chr2_196426174_196427357	chr2_196519851_196523851	SLC39A10	NA	0.0559089
chr21_45621876_45623553	chr21_45717916_45721916	PFKL	0.00482903	-0.00911419
chr17_56735931_56737585	chr17_57968306_57972306	TUBD1	-0.213356	-0.0307687
chrX_153598246_153599000	chrX_153773561_153777561	IKBKG	-0.0546533	0.00676637
chr3_193589842_193590203	chr3_193851930_193855930	HES1	NA	-0.11174
chr5_1863213_1866722	chr5_1880880_1884880	IRX4	0.325763	-0.0109375
chr2_85816088_85819565	chr2_85786657_85790657	GGCX	NA	-0.0286679
chrX_152064631_152066005	chrX_151997510_152001510	NSDHL	-0.0771863	-0.0230092
chr21_37669967_37671101	chr21_37690486_37694486	MORC3	NA	-0.0685222
chr16_73101977_73104476	chr16_73090534_73094534	ZFHX3	-0.273617	0.0181805
chr8_103816780_103818719	chr8_103666130_103670130	KLF10	-0.18422	0.00375596
chr1_156659630_156664871	chr1_156720024_156724024	HDGF	-0.100024	-0.0502149
chr14_21924596_21924997	chr14_21943132_21947132	RAB2B	0.126266	0.0132752
chr14_21924596_21924997	chr14_21943334_21947334	TOX4	0.12565	-0.0517891
chr10_71196424_71201982	chr10_71209225_71213225	TSPAN15	-0.15439	-0.0607156
chr8_144819007_144823625	chr8_144716331_144720331	ZNF623	-0.362625	-0.00515318
chr21_47714734_47715491	chr21_47742801_47746801	PCNT	-0.0238408	-0.00676213
chr6_151995627_152006245	chr6_152126813_152130813	ESR1	0.125237	0.0321708
chr19_4373608_4375192	chr19_4400659_4404659	CHAF1A	0.0888704	0.00393058
chr17_75250005_75252528	chr17_75275491_75279491	2017-09-09	-0.0855699	-0.0506708
chr21_47714734_47715491	chr21_47742035_47746035	PCNT	-0.0238408	-0.00676213
chr5_1516650_1518379	chr5_1592646_1596646	SDHAP3	0.190112	-0.00785878
chr3_186490866_186491196	chr3_186500584_186504584	SNORD2	0.0128659	0.00348603
chr12_51398429_51400524	chr12_51417924_51421924	SLC11A2	-0.370007	0.0733082
chr11_67231302_67231962	chr11_67234748_67238748	TMEM134	-0.232263	0.0134393
chr1_214387603_214388023	chr1_214452564_214456564	SMYD2	-0.0897674	0.0172314
chr1_1173055_1173541	chr1_1049736_1053736	C1orf159	-0.0158046	-0.0862805
chr6_74295661_74296409	chr6_74228755_74232755	EEF1A1	NA	0.00765907
chr5_19732894_19734909	chr5_19884381_19888381	CDH18	NA	-0.0150381
chr10_125863557_125867180	chr10_125851123_125855123	CHST15	-0.0939386	-0.00405037
chr10_22629335_22629813	chr10_22608138_22612138	BMI1	0.0316209	0.0645265
chr8_67424401_67427025	chr8_67523484_67527484	MYBL1	-0.44564	-0.0416623
chr20_61335065_61335872	chr20_61338188_61342188	NTSR1	0.0183845	0.0499472
chr15_60666029_60666897	chr15_60688185_60692185	ANXA2	-0.0927833	-0.10944
chr1_156099255_156100171	chr1_156093907_156097907	LMNA	-0.319007	-0.0647065
chr17_61914663_61917255	chr17_61849088_61853088	CCDC47	-0.294141	0.00947336
chr7_148762112_148763029	chr7_148785869_148789869	ZNF786	-0.0977044	-0.0727482
chr5_140419471_140420802	chr5_140245097_140249097	PCDHA11	-0.473002	0.0850888
chrX_153598246_153599000	chrX_153774061_153778061	IKBKG	-0.0546533	0.00676637
chr1_45284871_45286332	chr1_45240163_45244163	SNORD46	0.0471729	0.0857874
chr1_45284871_45286332	chr1_45239536_45243536	SNORD55	0.120952	0.0888358
chr16_89002765_89003740	chr16_88921493_88925493	TRAPPC2L	0.0458977	-0.0814837
chr12_125424813_125425210	chr12_125397587_125401587	UBC	NA	-0.0241621
chr8_22554157_22554420	chr8_22548093_22552093	EGR3	NA	0.0190344
chr16_89002765_89003740	chr16_88921378_88925378	GALNS	-0.166511	-0.00580151
chr2_238384177_238392447	chr2_238393052_238397052	MLPH	-0.535136	-0.0189259
chr18_3296560_3297415	chr18_3447648_3451648	TGIF1	NA	0.0311506
chr20_45954866_45965882	chr20_45983633_45987633	ZMYND8	NA	-0.0265149
chr2_42568363_42571183	chr2_42586383_42590383	COX7A2L	-0.177236	0.0318527
chr7_116079157_116080760	chr7_116162838_116166838	CAV1	NA	0.0429321
chr18_3296560_3297415	chr18_3447410_3451410	TGIF1	NA	-0.0281679
chr8_29387328_29387956	chr8_29206267_29210267	DUSP4	-0.125535	-0.0522278
chr19_40926595_40927916	chr19_40946505_40950505	SERTAD3	0.0700932	0.0127918
chr2_8824826_8825954	chr2_8820112_8824112	ID2	-0.0454641	-0.0067944
chr5_140464194_140464695	chr5_140472190_140476190	PCDHB2	-0.108953	0.0321891
chr3_134066953_134069891	chr3_134202574_134206574	CEP63	NA	-0.00245208
chr15_75107801_75109638	chr15_75103193_75107193	LMAN1L	-0.177217	-0.0250852
chr14_101052187_101053317	chr14_101034131_101038131	BEGAIN	NA	0.00234499
chr8_37556325_37557919	chr8_37551268_37555268	ZNF703	-0.608422	-0.060061
chr8_127581389_127585479	chr8_127568711_127572711	FAM84B	-0.57704	-0.0364886
chr12_51398429_51400524	chr12_51401053_51405053	SLC11A2	-0.370007	0.0377243
chr14_21924596_21924997	chr14_21942832_21946832	RAB2B	0.126266	0.0132752
chr6_158017344_158018874	chr6_157800556_157804556	ZDHHC14	0.151964	-0.136069
chr2_201605457_201607847	chr2_201674644_201678644	BZW1	-0.38701	0.0313308
chr8_142082585_142085567	chr8_142009412_142013412	PTK2	NA	-0.0147676
chr7_105703963_105707289	chr7_105750791_105754791	SYPL1	NA	-0.0130347
chr17_7738257_7738718	chr17_7741234_7745234	KDM6B	0.000522037	0.0113947
chr16_89002765_89003740	chr16_88921374_88925374	GALNS	-0.166511	-0.00580151
chr17_49023222_49028520	chr17_48941715_48945715	TOB1	-0.238376	0.0710657
chrX_153598246_153599000	chrX_153684620_153688620	PLXNA3	-0.0065664	-0.0901213
chr16_11733793_11735096	chr16_11678229_11682229	LITAF	-0.0758428	0.000508854
chr19_12904952_12905470	chr19_12843529_12847529	C19orf43	-0.0651533	-0.0256581
chr2_64977602_64977974	chr2_64879046_64883046	SERTAD2	-0.039169	-0.025573
chr2_201605457_201607847	chr2_201674311_201678311	BZW1	-0.38701	0.0313308
chr16_2954484_2955283	chr16_2959979_2963979	FLYWCH1	-0.00767697	0.0197458
chr7_76021927_76022441	chr7_76024840_76028840	ZP3	-0.0689066	0.0371034
chr7_148841208_148841833	chr7_148821438_148825438	ZNF425	NA	-0.0875965
chr1_59369622_59370066	chr1_59247785_59251785	JUN	-0.00190019	0.0449878
chr8_103816780_103818719	chr8_103664192_103668192	KLF10	-0.18422	0.00973237
chr3_64475240_64477092	chr3_64007686_64011686	PSMD6	NA	0.053795
chr19_34395932_34396919	chr19_34285750_34289750	KCTD15	-0.197886	-0.00416312
chr16_75045485_75046892	chr16_75030914_75034914	ZNRF1	-0.246417	0.00357255
chr16_88988085_88996204	chr16_88876342_88880342	APRT	-0.129772	0.00368556
chr8_102149670_102150352	chr8_101961560_101965560	YWHAZ	-0.03332	0.0529011
chr17_79316586_79319661	chr17_79477892_79481892	ACTG1	-0.0843411	0.00881552
chr2_220113607_220115031	chr2_220115964_220119964	TUBA4B	-0.223278	-0.0451542
chr2_220113607_220115031	chr2_220116668_220120668	TUBA4A	-0.342795	-0.00756069
chr2_178033616_178037569	chr2_178075421_178079421	HNRNPA3	-0.0936989	3.11e-05
chr16_30645928_30646428	chr16_30668839_30672839	FBRS	-0.214886	0.0495765
chr6_151995627_152006245	chr6_152128241_152132241	ESR1	0.125237	0.00239237
chr10_3133415_3133669	chr10_3108818_3112818	PFKP	-0.201781	-0.00489359
chr1_25565985_25566371	chr1_25557013_25561013	SYF2	-0.18865	-0.141341
chr1_45284871_45286332	chr1_45242061_45246061	SNORD38B	0.0476161	0.0454721
chr16_11733793_11735096	chr16_11679322_11683322	LITAF	-0.0758428	-0.000853274
chr2_201605457_201607847	chr2_201674268_201678268	BZW1	-0.38701	0.0313308
chr17_46025869_46027791	chr17_45971515_45975515	SP2	-0.321299	0.108537
chr8_144770899_144771687	chr8_144716331_144720331	ZNF623	NA	-0.00515318
chr19_12904952_12905470	chr19_12846305_12850305	ASNA1	-0.0782941	0.00749206
chr16_11733793_11735096	chr16_11678806_11682806	LITAF	-0.0758428	-0.000853274
chr19_12904952_12905470	chr19_12831105_12835105	TNPO2	-0.0704445	0.0786782
chr19_12904952_12905470	chr19_12832810_12836810	TNPO2	-0.0704445	-0.00977687
chr15_96596226_96597109	chr15_96873793_96877793	NR2F2	0.0469549	-0.0437325
chr10_80732123_80732861	chr10_80826791_80830791	ZMIZ1	-0.255541	0.0707099
chr6_109010804_109011113	chr6_108879025_108883025	FOXO3	-0.267438	-0.00131354
chr19_49136846_49137729	chr19_49138807_49142807	DBP	-0.122274	0.0797886
chr12_122238152_122238457	chr12_122240637_122244637	SETD1B	0.000369762	-0.0321098
chr21_46850632_46851065	chr21_46705966_46709966	LOC642852	0.0968745	-0.022848
chrX_135991618_135992084	chrX_135959430_135963430	SNORD61	NA	NA
chrX_152064631_152066005	chrX_151997301_152001301	CETN2	-0.226095	-0.0377157
chr19_46220810_46221831	chr19_46270497_46274497	SIX5	0.0381976	0.0606005
chr12_122238152_122238457	chr12_122324636_122328636	PSMD9	-0.00710937	-0.0313854
chr14_61989419_61996016	chr14_62162339_62166339	HIF1A	-0.276752	-0.0765401
chr1_1239900_1240318	chr1_1241993_1245993	PUSL1	-0.115987	-0.0714713
chr8_102149670_102150352	chr8_101963623_101967623	YWHAZ	-0.03332	0.0359492
chr2_201605457_201607847	chr2_201674624_201678624	BZW1	-0.38701	0.0313308
chr12_52580120_52582188	chr12_52583784_52587784	KRT80	-0.441518	0.0677667
chr2_220113607_220115031	chr2_220041430_220045430	FAM134A	-0.035942	0.113004
chr3_134066953_134069891	chr3_134202865_134206865	ANAPC13	NA	-0.0767473
chr1_1239900_1240318	chr1_1241269_1245269	ACAP3	-0.255679	-0.0573285
chr17_56735931_56737585	chr17_58753171_58757171	BCAS3	-0.280467	0.0394782
chr11_1847570_1849459	chr11_1853539_1857539	SYT8	-0.155585	-0.00420451
chr16_2954484_2955283	chr16_2931195_2935195	FLYWCH2	0.00440615	0.022522
chr5_172898454_172899750	chr5_173041666_173045666	BOD1	-0.292406	0.0455591
chr2_11620380_11625304	chr2_11678079_11682079	GREB1	-0.291096	-0.0429118
chr17_56707637_56710926	chr17_56604828_56608828	2017-09-04	-0.0251521	-0.0419119
chr17_80174352_80175497	chr17_80168689_80172689	CCDC57	-0.205363	-0.0626449
chr19_12904952_12905470	chr19_12790701_12794701	DHPS	-0.0403116	0.0271008
chr12_46656812_46657650	chr12_46658278_46662278	SLC38A1	-0.59091	-0.0307393
chr17_79369620_79370125	chr17_79302474_79306474	TMEM105	-0.0982848	0.0251689
chr3_49497739_49500017	chr3_49504135_49508135	DAG1	-0.325141	-0.0542868
chr15_52579179_52582478	chr15_52859329_52863329	ARPP19	0.0507698	-0.0153245
chr12_65173793_65175833	chr12_65151226_65155226	GNS	-0.0855147	0.0031146
chr3_50299894_50301195	chr3_50271588_50275588	GNAI2	-0.0456328	-0.0119538
chr12_52597572_52600602	chr12_53340654_53344654	KRT18	NA	0.0023983
chrX_54771910_54777694	chrX_54832770_54836770	MAGED2	0.00493581	-0.0467947
chr1_1057815_1058344	chr1_1165628_1169628	B3GALT6	0.00432137	-0.00530319
chr5_176882551_176883349	chr5_176825637_176829637	PFN3	NA	NA
chr8_144819007_144823625	chr8_145045697_145049697	PLEC	-0.118401	-0.0242865
chr16_68291415_68292342	chr16_68342868_68346868	SLC7A6OS	-0.0911318	-0.00214056
chr2_157253595_157255681	chr2_157289964_157293964	GPD2	-0.434806	-0.017799
chr8_129165481_129168118	chr8_128746314_128750314	MYC	0.149301	0.00991017
chrX_48535119_48535449	chrX_48551944_48555944	SUV39H1	-0.0883539	-0.0455587
chr8_144948027_144948431	chr8_145048913_145052913	PLEC	-0.0237269	-0.00439767
chr11_73371392_73372024	chr11_73469138_73473138	RAB6A	-0.195211	-0.0611513
chr1_152017804_152024172	chr1_152007511_152011511	S100A11	-0.0200477	-0.0643383
chr12_53611266_53611446	chr12_53687234_53691234	PFDN5	-0.2311	0.00642709
chr17_77785424_77786967	chr17_78007657_78011657	TBC1D16	0.0696261	-0.0196316
chr5_2755979_2758137	chr5_2749769_2753769	IRX2	0.021199	0.00314626
chr5_95178191_95179203	chr5_95064849_95068849	RHOBTB3	-0.154951	-0.025061
chr15_96596226_96597109	chr15_96867156_96871156	NR2F2	0.0469549	-0.0659706
chr1_151961190_151963386	chr1_151880361_151884361	THEM4	-0.231487	-0.0272417
chr11_119992983_119994238	chr11_120006863_120010863	TRIM29	-0.235624	-0.053574
chr1_960278_960786	chr1_933552_937552	HES4	-0.066752	-0.0691502
chr4_134073522_134075535	chr4_134068444_134072444	PCDH10	-0.143047	0.0619661
chr16_68291415_68292342	chr16_68343016_68347016	PRMT7	0.139091	0.0214138
chr16_70415551_70416113	chr16_70486497_70490497	FUK	-0.276896	-0.00219281
chr5_148942277_148943128	chr5_148927894_148931894	CSNK1A1	-0.073854	-0.0668819
chr16_4730239_4731417	chr16_4672824_4676824	MGRN1	-0.232422	0.0738331
chr1_51778732_51782805	chr1_51793874_51797874	TTC39A	NA	-0.0219488
chr10_126752411_126753186	chr10_126845687_126849687	CTBP2	-0.256011	-0.0790319
chr11_64037619_64038475	chr11_64083559_64087559	PRDX5	-0.0773301	-0.0628567
chr10_43857083_43857676	chr10_43902656_43906656	HNRNPF	-0.0438108	-0.025247
chr15_30135667_30137293	chr15_30112706_30116706	TJP1	NA	-0.0407982
chr6_25992215_25993512	chr6_26018717_26022717	HIST1H3A	0.011178	-0.0535074
chrX_153598246_153599000	chrX_153624837_153628837	RPL10	-0.0483637	0.0307779
chr15_65587881_65588411	chr15_65475758_65479758	CLPX	-0.322989	-0.014734
chr16_31142536_31143459	chr16_31145083_31149083	PRSS8	-0.178408	-0.00130542
chr17_59428313_59437360	chr17_59487111_59491111	C17orf82	-0.101872	-0.032964
chr16_69776319_69776764	chr16_69758533_69762533	NQO1	-0.0671633	0.0036454
chr1_247373450_247374102	chr1_247493045_247497045	ZNF496	0.045332	0.0351752
chr2_11636844_11640117	chr2_11678079_11682079	GREB1	-0.363222	-0.0429118
chr7_74021090_74022056	chr7_74069990_74073990	GTF2I	-0.0675341	-0.0101769
chr1_201976380_201977186	chr1_201950457_201954457	RNPEP	-0.274672	-0.0615839
chr16_88988085_88996204	chr16_88921374_88925374	GALNS	-0.0791143	-0.00580151
chr17_56735931_56737585	chr17_57230800_57234800	SKA2	-0.252997	0.0329867
chr13_34213237_34216857	chr13_34248972_34252972	STARD13	-0.263216	0.0251319
chr12_132343695_132350859	chr12_132411812_132415812	PUS1	-0.142627	-0.0462626
chr11_61257635_61258348	chr11_61274271_61278271	LRRC10B	-0.147107	0.0324393
chr2_110402526_110403776	chr2_110369234_110373234	2017-09-10	-0.146304	0.0570571
chr3_63896592_63898085	chr3_63847462_63851462	THOC7	-0.149666	0.0210013
chr7_30590236_30591352	chr7_30632350_30636350	GARS	0.039573	-0.00134598
chr16_70415551_70416113	chr16_70561401_70565401	SNORD111B	NA	NA
chr3_64430330_64431119	chr3_64007686_64011686	PSMD6	-0.00127328	0.053795
chr19_14636194_14637613	chr19_14638378_14642378	TECR	0.0143569	0.041987
chr16_1519765_1522195	chr16_1427684_1431684	UNKL	NA	-0.130269
chr17_55418650_55419326	chr17_55331211_55335211	MSI2	-0.310985	0.0900319
chr19_14636194_14637613	chr19_14638134_14642134	DNAJB1	-0.114502	0.0590502
chr19_40926595_40927916	chr19_40929932_40933932	SERTAD1	-0.00415463	0.00511354
chr1_41365472_41368828	chr1_41326018_41330018	CITED4	-0.235099	-0.0421232
chr17_80174352_80175497	chr17_80229594_80233594	CSNK1D	-0.147975	-0.0238831
chr3_63896592_63898085	chr3_63847599_63851599	THOC7	-0.149666	0.0210013
chr5_131830981_131831695	chr5_131744464_131748464	C5orf56	NA	0.0221419
chr3_48309208_48311561	chr3_48227801_48231801	CDC25A	0.216843	0.0196531
chr10_43576735_43577574	chr10_43570516_43574516	RET	NA	0.0257372
chr12_6473499_6473685	chr12_6482905_6486905	SCNN1A	-0.441808	-0.067118
chr1_156659630_156664871	chr1_156696231_156700231	ISG20L2	-0.214138	0.0192043
chr19_49255390_49255853	chr19_49256647_49260647	FUT1	-0.535667	-0.0283317
chr17_56707637_56710926	chr17_56603408_56607408	2017-09-04	-0.0251521	-0.0254499
chr19_6744315_6745043	chr19_6737692_6741692	TRIP10	0.00822376	-0.0409766
chr17_66755639_66756092	chr17_66505920_66509920	PRKAR1A	-0.232806	0.0027884
chr4_140099441_140100103	chr4_140221705_140225705	NDUFC1	NA	0.0462861
chr8_143820124_143820899	chr8_143866008_143870008	LY6D	-0.0252249	0.00255502
chr17_78228801_78229965	chr17_78118982_78122982	EIF4A3	NA	0.0555731
chr4_39637008_39637715	chr4_39458568_39462568	RPL9	NA	0.00798273
chr6_7504638_7505660	chr6_7539807_7543807	DSP	-0.294235	0.00347972
chr15_65595849_65597035	chr15_65577181_65581181	PARP16	0.0674534	0.00925259
chr1_145395603_145396270	chr1_145437346_145441346	TXNIP	0.015951	-0.0390289
chr17_79369620_79370125	chr17_79267139_79271139	SLC38A10	-0.0877834	-0.0738074
chr1_156099255_156100171	chr1_156050336_156054336	LMNA	-0.319007	0.0242691
chr15_71402115_71404608	chr15_71405839_71409839	CT62	-0.146082	-0.0077831
chr17_60729543_60730027	chr17_60702761_60706761	MRC2	-0.000552871	-0.0545572
chr5_172264242_172265144	chr5_172259222_172263222	ERGIC1	-0.604525	0.019693
chr6_139975651_139978732	chr6_139693499_139697499	CITED2	-0.249919	-0.0390502
chr2_220113607_220115031	chr2_220142039_220146039	DNAJB2	-0.148451	-0.0031104
chr11_71749833_71754148	chr11_71789520_71793520	NUMA1	-0.244068	0.0426073
chr16_87821321_87825381	chr16_87901100_87905100	SLC7A5	-0.331034	-0.0090718
chr17_56735931_56737585	chr17_57230859_57234859	PRR11	-0.0950316	0.0454112
chr1_149222373_149225347	chr1_145291370_145295370	NBPF10	0.00158298	NA
chr13_30969034_30970130	chr13_31036464_31040464	HMGB1	-0.184643	0.0260903
chr1_204346812_204352542	chr1_204378945_204382945	PPP1R15B	-0.206747	0.0629212
chr17_39801956_39802206	chr17_39682641_39686641	KRT19	-0.0835156	0.0275249
chr4_2931843_2933382	chr4_2755752_2759752	TNIP2	0.0255721	-0.0702114
chr5_140419471_140420802	chr5_140252886_140256886	PCDHA12	-0.470024	0.110253
chr14_65721538_65724865	chr14_65875309_65879309	FUT8	-0.30348	-0.0376005
chr12_46656812_46657650	chr12_46661208_46665208	SLC38A1	-0.59091	-0.00218374
chr16_1519765_1522195	chr16_1523085_1527085	CLCN7	NA	-7.58e-06
chr2_8816563_8818696	chr2_8820112_8824112	ID2	-0.0176517	-0.0067944
chr3_64430330_64431119	chr3_64007148_64011148	PSMD6	-0.00127328	0.053795
chr17_56707637_56710926	chr17_58675543_58679543	PPM1D	-0.0388675	0.00838894
chr2_11697557_11700374	chr2_11678079_11682079	GREB1	-0.42459	-0.0429118
chr14_52000404_52001172	chr14_52116575_52120575	FRMD6	-0.183762	-0.0535652
chr5_176882551_176883349	chr5_176922606_176926606	PDLIM7	0.0728593	0.0068476
chr17_17744243_17746209	chr17_17738325_17742325	SREBF1	-0.352998	0.0639445
chr16_68291415_68292342	chr16_68342876_68346876	PRMT7	0.139091	0.0214138
chr2_113483592_113484196	chr2_113340448_113344448	CHCHD5	0.311163	0.0210979
chr19_3035103_3035594	chr19_3060964_3064964	AES	-0.193395	0.0348707
chr12_112550128_112551024	chr12_112544635_112548635	NAA25	-0.165024	0.0245376
chr19_14636194_14637613	chr19_14638371_14642371	TECR	0.0143569	0.041987
chr1_145397011_145397795	chr1_145505556_145509556	RBM8A	0.0611384	0.0338
chr21_45621876_45623553	chr21_45658887_45662887	ICOSLG	0.0139256	-0.0041591
chr9_127631840_127633101	chr9_127537436_127541436	OLFML2A	-0.00512203	0.0885027
chr1_161696063_161696620	chr1_161690442_161694442	FCRLB	-0.17489	-0.0607422
chr11_64037619_64038475	chr11_64016994_64020994	PLCB3	0.0170973	-0.0371411
chr2_216283804_216284123	chr2_216298791_216302791	FN1	-0.146556	-0.0206285
chr15_65587881_65588411	chr15_65424174_65428174	PDCD7	-0.267881	0.0232154
chr19_37708766_37709766	chr19_37699451_37703451	ZNF585B	-0.0748392	-0.0178281
chr8_102149670_102150352	chr8_102216292_102220292	ZNF706	-0.00871328	-0.0141518
chr19_49652853_49654187	chr19_49656681_49660681	HRC	0.0526411	-0.0215887
chr3_64430330_64431119	chr3_64007282_64011282	PSMD6	-0.00127328	0.053795
chr3_148994067_148995502	chr3_148845370_148849370	HPS3	NA	-0.0138741
chr7_73240127_73242317	chr7_73243192_73247192	CLDN4	-0.20455	-0.0451852
chr13_26761193_26761586	chr13_26793894_26797894	RNF6	0.0704206	-0.00995078
chr5_131799333_131801208	chr5_131824465_131828465	IRF1	-0.306138	0.057877
chr2_47189361_47192703	chr2_47166312_47170312	TTC7A	-0.16079	-0.0824406
chr11_64037619_64038475	chr11_64056773_64060773	KCNK4	-0.0342044	0.0663441
chr4_140099441_140100103	chr4_140220364_140224364	NDUFC1	NA	0.0626739
chr19_49652853_49654187	chr19_49620397_49624397	C19orf73	0.0362802	-0.0298656
chr17_66755639_66756092	chr17_66506519_66510519	PRKAR1A	-0.232806	0.0027884
chr1_147070827_147071105	chr1_147011270_147015270	BCL9	0.0140122	0.0422075
chr1_230887657_230889458	chr1_230776201_230780201	COG2	NA	0.0360715
chr16_75035696_75037704	chr16_75030914_75034914	ZNRF1	-0.264641	0.00357255
chr13_20701586_20702848	chr13_20733183_20737183	GJA3	-0.00556726	0.0322326
chr22_24255566_24256154	chr22_24234564_24238564	MIF	-0.0317344	-0.0614633
chr9_139843701_139843909	chr9_139889024_139893024	CLIC3	0.0791123	-0.033981
chr1_109805386_109805936	chr1_109933979_109937979	SORT1	-0.166458	0.0517643
chr8_11719080_11719524	chr8_11723659_11727659	CTSB	-0.253525	-0.00669526
chr9_91142419_91146424	chr9_91148015_91152015	NXNL2	-0.0551083	0.0255252
chr11_9384423_9384882	chr11_9480511_9484511	ZNF143	-0.0523671	-0.0423189
chr14_61905909_61907376	chr14_61786160_61790160	PRKCH	0.0892947	-0.0105405
chr2_47189361_47192703	chr2_47166994_47170994	MCFD2	-0.175148	0.016862
chr11_118790840_118796465	chr11_118964177_118968177	H2AFX	0.0151971	0.0147238
chr2_232469780_232470319	chr2_232327205_232331205	NCL	-0.098535	-0.0467356
chr2_70359254_70360454	chr2_70350448_70354448	LOC100133985	NA	0.0827084
chr12_6473499_6473685	chr12_6482390_6486390	SCNN1A	-0.441808	-0.0579662
chr8_91660637_91662789	chr8_91656133_91660133	TMEM64	NA	-0.0552355
chr17_56707637_56710926	chr17_56616179_56620179	2017-09-04	-0.0251521	-0.0985823
chr8_144819007_144823625	chr8_144449024_144453024	RHPN1	-0.220225	0.0103707
chr11_73371392_73372024	chr11_73470201_73474201	RAB6A	-0.195211	-0.0611513
chr17_55418650_55419326	chr17_55331930_55335930	MSI2	-0.310985	0.0945144
chr19_4062208_4062990	chr19_4122126_4126126	MAP2K2	0.0233003	0.0145783
chr2_70359254_70360454	chr2_70312584_70316584	PCBP1	NA	-0.023871
chr11_9384423_9384882	chr11_9334315_9338315	TMEM41B	0.000239073	-0.03306
chr2_38333970_38334212	chr2_38301323_38305323	CYP1B1	-0.467696	-0.0458747
chr4_2931843_2933382	chr4_2933964_2937964	MFSD10	-0.212361	0.00407309
chr16_89909003_89910097	chr16_89937993_89941993	TCF25	NA	-0.0341459
chr8_144770899_144771687	chr8_144697649_144701649	TSTA3	NA	-0.0124536
chr8_144819007_144823625	chr8_144909279_144913279	PUF60	-0.247907	0.00440961
chr3_50299894_50301195	chr3_50266207_50270207	GNAI2	-0.0456328	0.00653269
chr19_48104017_48104359	chr19_48016515_48020515	NAPA	-0.0630703	0.0393911
chr1_204475936_204477351	chr1_204378945_204382945	PPP1R15B	-0.325073	0.0629212
chr17_56466852_56467350	chr17_56427599_56431599	SUPT4H1	NA	0.0581017
chr11_2222832_2223634	chr11_2290182_2294182	ASCL2	-0.188712	-0.0076531
chr9_131057900_131058326	chr9_131082697_131086697	TRUB2	-0.388913	0.0439708
chr1_1067196_1069073	chr1_1165628_1169628	B3GALT6	0.152337	-0.00530319
chr16_2917879_2918504	chr16_2906171_2910171	PRSS22	-0.14286	-0.0272724
chr13_30687570_30689200	chr13_30422820_30426820	UBL3	-0.198742	-0.0182207
chr17_15553078_15555017	chr17_15900693_15904693	TTC19	-0.365101	0.0051322
chr16_3207633_3208645	chr16_3183133_3187133	ZNF213	-0.10936	-0.00868127
chr19_5827850_5828821	chr19_5902024_5906024	NDUFA11	0.113562	0.0195695
chr8_135844922_135845904	chr8_135706801_135710801	ZFAT	0.102215	0.0421582
chr3_63896592_63898085	chr3_63848232_63852232	ATXN7	-0.203439	-0.0032876
chr17_74576975_74577466	chr17_74580145_74584145	ST6GALNAC2	NA	-0.0154366
chr10_126752411_126753186	chr10_126847110_126851110	CTBP2	-0.256011	-0.0465257
chr13_26761193_26761586	chr13_26794508_26798508	RNF6	0.0704206	-0.0180934
chr15_52579179_52582478	chr15_52859643_52863643	ARPP19	0.0507698	-0.0153245
chr3_50297909_50299367	chr3_50266207_50270207	GNAI2	0.0671489	0.00653269
chr10_77005534_77007942	chr10_76993770_76997770	COMTD1	-0.260768	0.0165282
chr6_25992215_25993512	chr6_26019906_26023906	HIST1H4A	NA	NA
chr17_56707637_56710926	chr17_59487111_59491111	C17orf82	-0.0341465	-0.032964
chr9_96329040_96329928	chr9_96211977_96215977	FAM120A	0.0448754	-0.0210161
chrX_153598246_153599000	chrX_153626621_153630621	SNORA70	-0.0935706	0.0187698
chr17_38707745_38708776	chr17_38597675_38601675	IGFBP4	-0.255382	-0.030873
chr15_30135667_30137293	chr15_30111751_30115751	TJP1	NA	-0.0407982
chr2_9940159_9942272	chr2_10089791_10093791	GRHL1	-0.16787	0.000974974
chr6_139975651_139978732	chr6_139693350_139697350	CITED2	-0.249919	-0.0390502
chr12_48340233_48340736	chr12_48296814_48300814	VDR	-0.193982	-0.0296154
chr1_45284871_45286332	chr1_45475027_45479027	HECTD3	0.000818665	-0.0588851
chr12_6473499_6473685	chr12_6491198_6495198	LTBR	0.0365813	0.0459815
chr20_48921749_48923481	chr20_48805119_48809119	CEBPB	-0.298526	0.0287855
chr19_49255390_49255853	chr19_49256815_49260815	FGF21	-0.00849312	-0.0387947
chr2_74347442_74348133	chr2_74373039_74377039	BOLA3	-0.0808429	-0.0763499
chr13_24721801_24725504	chr13_24732854_24736854	SPATA13	-0.114324	-0.00266566
chr1_201976380_201977186	chr1_201977689_201981689	ELF3	-0.247294	-0.0909681
chr9_80200859_80201840	chr9_80261232_80265232	GNA14	NA	0.0201651
chr5_176816231_176817510	chr5_176825637_176829637	PFN3	NA	NA
chr9_96329040_96329928	chr9_96213874_96217874	FAM120AOS	0.0252139	-0.00160621
chr2_238384177_238392447	chr2_238497769_238501769	RAB17	-0.398751	-0.0249595
chr15_99319568_99322862	chr15_99189767_99193767	IGF1R	-0.124418	-0.00146568
chr12_46656812_46657650	chr12_46764645_46768645	SLC38A2	-0.268057	0.0282
chr6_12324711_12326444	chr6_12288528_12292528	EDN1	-0.045111	0.00534129
chr16_30645928_30646428	chr16_30439121_30443121	DCTPP1	0.00944674	0.0608088
chr6_42396672_42397227	chr6_42417789_42421789	TRERF1	-0.585129	0.00207934
chr2_220113607_220115031	chr2_220106353_220110353	GLB1L	-0.178443	0.0482111
chr15_75338826_75340378	chr15_75333609_75337609	PPCDC	-0.0746366	-0.011932
chr19_39222108_39222444	chr19_39338617_39342617	HNRNPL	0.107861	0.0541675
chr14_69282547_69283493	chr14_69260960_69264960	ZFP36L1	-0.141085	-0.0600541
chr5_1863213_1866722	chr5_1797956_1801956	MRPL36	-0.053573	-0.0165927
chr8_126540486_126541862	chr8_126442450_126446450	TRIB1	-0.05238	-0.00664132
chr12_125001128_125004821	chr12_125050010_125054010	NCOR2	-0.171983	0.0321876
chr17_56707637_56710926	chr17_58467586_58471586	USP32	-0.0873664	0.0484955
chr2_70370119_70370823	chr2_70416151_70420151	C2orf42	0.01471	-0.0260922
chr8_144819007_144823625	chr8_144638476_144642476	GSDMD	0.0305813	-0.0274864
chr8_144948027_144948431	chr8_145045697_145049697	PLEC	-0.0237269	-0.0242865
chr3_50299894_50301195	chr3_50262119_50266119	GNAI2	-0.0456328	0.0121935
chr15_65587881_65588411	chr15_65668378_65672378	IGDCC3	0.0286593	0.0404195
chr5_2755979_2758137	chr5_2750244_2754244	C5orf38	0.181743	-0.0314541
chr1_1005292_1006248	chr1_946846_950846	ISG15	0.0288795	-0.0772134
chr9_135988457_135989864	chr9_136022607_136026607	RALGDS	-0.117894	-0.0561375
chr6_139975651_139978732	chr6_139693787_139697787	CITED2	-0.249919	-0.0390502
chr19_12904952_12905470	chr19_12996017_13000017	KLF1	0.00326974	-0.0323341
chr14_105499147_105501299	chr14_105450615_105454615	C14orf79	0.0800825	-0.0396996
chr2_28612081_28613180	chr2_28109575_28113575	BRE	-0.147701	-0.0208322
chr16_3054878_3055240	chr16_86598856_86602856	FOXC2	0.0514179	-0.00187193
chr10_126712525_126712963	chr10_126714453_126718453	CTBP2	-0.26293	0.00296641
chr16_3207633_3208645	chr16_3183056_3187056	ZNF213	-0.10936	-0.0101135
chr10_74058044_74059228	chr10_74031676_74035676	DDIT4	0.104668	-0.0270013
chr1_150532806_150536868	chr1_150457839_150461839	TARS2	-0.115461	-0.00873847
chr21_45202099_45203802	chr21_45194256_45198256	CSTB	-0.435978	0.0539463
chr17_37859970_37860514	chr17_37854230_37858230	ERBB2	-0.584319	0.00993924
chr3_48309208_48311561	chr3_48469460_48473460	PLXNB1	-0.312324	-0.0296097
chr16_88988085_88996204	chr16_88921378_88925378	GALNS	-0.0791143	-0.00580151
chrX_54771910_54777694	chrX_54832031_54836031	MAGED2	0.00493581	-0.0467947
chr1_45284871_45286332	chr1_45251426_45255426	BEST4	-0.0728917	-0.00676223
chr4_185268253_185269432	chr4_185393726_185397726	IRF2	0.0266547	-0.0467284
chr12_132343695_132350859	chr12_132411797_132415797	PUS1	-0.142627	-0.0462626
chr2_70261850_70262805	chr2_70312584_70316584	PCBP1	-0.108376	-0.023871
chr16_27374268_27377519	chr16_27278113_27282113	NSMCE1	-0.466493	0.0127139
chr5_172956789_172966135	chr5_173041666_173045666	BOD1	-0.346231	0.0455591
chr2_110402526_110403776	chr2_110369783_110373783	2017-09-10	-0.146304	0.0319168
chr7_148841208_148841833	chr7_148785869_148789869	ZNF786	NA	-0.0727482
chrX_48535119_48535449	chrX_48553123_48557123	SUV39H1	-0.0883539	-0.0262145
chr15_52579179_52582478	chr15_52819247_52823247	MYO5A	0.0368996	0.0397099
chr5_173001807_173002671	chr5_173004636_173008636	LOC285593	0.0265101	0.000643088
chr19_13991354_13991929	chr19_13986062_13990062	NANOS3	-0.118192	0.0122447
chr12_122238152_122238457	chr12_122229594_122233594	RHOF	0.0362575	0.0159127
chr7_1647714_1647907	chr7_1652105_1656105	TFAMP1	NA	0.032348
chr19_12904952_12905470	chr19_12947258_12951258	MAST1	0.0245878	-0.00139039
chr17_66755639_66756092	chr17_66509534_66513534	PRKAR1A	-0.232806	0.00111916
chr2_85621115_85625555	chr2_85786657_85790657	GGCX	0.0162687	-0.0286679
chr1_153755519_153756172	chr1_153917154_153921154	DENND4B	-0.116962	0.0623178
chr19_12606382_12606955	chr19_12593632_12597632	ZNF709	-0.249808	-0.00623829
chr11_64037619_64038475	chr11_64083556_64087556	TRMT112	0.057428	-0.0605012
chr1_226309916_226310707	chr1_226372423_226376423	ACBD3	-0.323688	0.0260544
chr13_114831041_114831862	chr13_114841454_114845454	RASA3	-0.20561	0.0436497
chr1_109692006_109696524	chr1_109727170_109731170	KIAA1324	NA	-0.0505981
chr17_80174352_80175497	chr17_80168705_80172705	CCDC57	-0.205363	-0.0626449
chr1_45284871_45286332	chr1_45450394_45454394	EIF2B3	-0.00226387	-0.067673
chr17_76134341_76134957	chr17_76162625_76166625	SYNGR2	0.0782077	0.0365375
chr19_13950801_13952697	chr19_13883256_13887256	C19orf53	-0.00994446	0.00805692
chrX_153598246_153599000	chrX_153624712_153628712	RPL10	-0.0483637	0.0307779
chr12_8178699_8179181	chr12_8183358_8187358	FOXJ2	-0.112514	0.0595567
chr16_88988085_88996204	chr16_89236162_89240162	CDH15	0.0873782	-0.0840981
chr13_26761193_26761586	chr13_26794028_26798028	RNF6	0.0704206	-0.00995078
chr1_169859651_169860476	chr1_169861100_169865100	SCYL3	-0.215709	-0.0294809
chr3_128399665_128400486	chr3_128367719_128371719	RPN1	-0.0657263	-0.0417903
chr9_136727352_136730373	chr9_136855446_136859446	VAV2	-0.307928	-0.000218245
chr16_72957635_72961979	chr16_73080274_73084274	ZFHX3	-0.184529	0.00414918
chr17_7738257_7738718	chr17_7790168_7794168	CHD3	-0.117475	0.103526
chr10_43857083_43857676	chr10_43902332_43906332	HNRNPF	-0.0438108	-0.0327791
chr2_28612081_28613180	chr2_28111481_28115481	BRE	-0.147701	0.0158519
chr8_143820124_143820899	chr8_143856744_143860744	LYNX1	-0.0743018	0.0325094
chr16_69776319_69776764	chr16_69758571_69762571	NQO1	-0.0671633	0.0322088
chr1_16499528_16501844	chr1_16480604_16484604	EPHA2	-0.456414	-0.0635221
chr14_81636161_81637122	chr14_81685575_81689575	GTF2A1	NA	0.0128192
chr14_103576575_103577230	chr14_103590663_103594663	TNFAIP2	-0.288595	-0.0073881
chr2_103103869_103104741	chr2_103233992_103237992	SLC9A2	0.089881	-0.0473797
chr5_172877622_172884901	chr5_173041666_173045666	BOD1	-0.0946478	0.0455591
chr16_75143210_75146023	chr16_75148670_75152670	LDHD	0.216172	-0.0232217
chr14_105499147_105501299	chr14_105442694_105446694	AHNAK2	0.0142191	0.0369059
chr11_1228887_1229680	chr11_1242294_1246294	MUC5B	-0.06744	-0.027395
chr14_69282547_69283493	chr14_69258631_69262631	ZFP36L1	-0.141085	-0.142782
chr20_60952774_60953840	chr20_60875951_60879951	ADRM1	-0.0983035	-0.0196228
chr2_238384177_238392447	chr2_238393861_238397861	MLPH	-0.535136	-0.0189259
chr7_76008419_76009266	chr7_75986342_75990342	YWHAG	-0.109297	0.00509165
chr17_61914663_61917255	chr17_61918351_61922351	SMARCD2	-0.357008	-0.0201409
chr1_43814929_43815648	chr1_43801474_43805474	MPL	-0.178068	0.0132516
chr13_114831041_114831862	chr13_114896098_114900098	RASA3	-0.20561	0.0207402
chr14_75739959_75742803	chr14_75743480_75747480	FOS	0.0537372	0.0280326
chr2_220113607_220115031	chr2_220117330_220121330	TUBA4A	-0.342795	-0.00756069
chr5_154133843_154134498	chr5_154236078_154240078	CNOT8	NA	-0.0768418
chr13_41632507_41632882	chr13_41633696_41637696	WBP4	-0.0526084	-0.00409929
chr1_16841313_16841378	chr1_16938100_16942100	NBPF1	-0.0683049	0.00723498
chr5_176882551_176883349	chr5_176737292_176741292	MXD3	0.142368	-0.00021436
chr17_76857490_76859158	chr17_76834609_76838609	USP36	0.0992848	-0.0586995
chr17_56735931_56737585	chr17_56616179_56620179	2017-09-04	-0.0557525	-0.0985823
chr17_73555263_73556316	chr17_73519782_73523782	LLGL2	-0.0460368	-0.0453467
chr11_71749833_71754148	chr11_71789739_71793739	NUMA1	-0.244068	0.0426073
chr17_56735931_56737585	chr17_57182282_57186282	TRIM37	-0.325315	0.069417
chr11_64037619_64038475	chr11_64057203_64061203	KCNK4	-0.0342044	0.0687565
chr16_88988085_88996204	chr16_88920627_88924627	TRAPPC2L	-0.120396	-0.084344
chr7_138574785_138575891	chr7_138664064_138668064	KIAA1549	-0.222737	0.0118934
chr1_11847816_11848287	chr1_11864160_11868160	MTHFR	-0.287855	-0.0951797
chr14_104158603_104159844	chr14_104093524_104097524	KLC1	0.0500839	-0.0506717
chr22_29189909_29193690	chr22_29194560_29198560	XBP1	-0.526307	0.0420605
chr17_41392835_41393430	chr17_41320487_41324487	NBR1	-0.302044	0.0237935
chr17_15553078_15555017	chr17_15901006_15905006	ZSWIM7	-0.239461	0.0483319
chr14_62002042_62007126	chr14_62160118_62164118	HIF1A	0.0296183	-0.00900349
chr12_49452952_49455360	chr12_49410531_49414531	PRKAG1	-0.0522781	0.0965474
chr11_124616158_124616888	chr11_124630223_124634223	ESAM	0.281362	0.0514459
chr1_156099255_156100171	chr1_156049789_156053789	MEX3A	-0.0908431	-0.0528094
chr3_48309208_48311561	chr3_48468872_48472872	PLXNB1	-0.312324	-0.0296097
chr10_43857083_43857676	chr10_43902696_43906696	HNRNPF	-0.0438108	-0.025247
chr7_30590236_30591352	chr7_30632508_30636508	GARS	0.039573	-0.00134598
chrX_48535119_48535449	chrX_48956059_48960059	WDR45	0.0534946	0.035172
chr8_101426198_101432054	chr8_101313487_101317487	RNF19A	NA	NA
chr3_50299894_50301195	chr3_50302989_50306989	SEMA3B	-0.260335	-0.0244789
chr1_145395603_145396270	chr1_145436437_145440437	TXNIP	0.015951	-0.0390289
chr9_139843701_139843909	chr9_139741267_139745267	PHPT1	-0.106846	-0.0169808
chr6_139139322_139140195	chr6_139307398_139311398	REPS1	NA	0.00870812
chr8_90893632_90895748	chr8_90912761_90916761	OSGIN2	0.205877	-0.00534044
chr17_80197324_80197535	chr17_80229594_80233594	CSNK1D	-0.154776	-0.0238831
chrX_153598246_153599000	chrX_153663258_153667258	GDI1	0.0546142	-0.0870255
chr19_49668418_49669092	chr19_49656681_49660681	HRC	NA	-0.0215887
chr11_12745651_12746980	chr11_12693968_12697968	TEAD1	NA	0.00950371
chr14_59741246_59742461	chr14_59653380_59657380	DAAM1	0.0773756	0.00256268
chr8_144819007_144823625	chr8_144909556_144913556	PUF60	-0.247907	0.00440961
chr15_85277989_85278988	chr15_85289817_85293817	ZNF592	-0.218042	-0.0116693
chr5_72836923_72837953	chr5_72859511_72863511	ANKRA2	NA	0.00990177
chr1_51778732_51782805	chr1_51794236_51798236	TTC39A	NA	-0.0219488
chr11_61393044_61395702	chr11_61380507_61384507	RPLP0P2	-0.000317891	0.0112934
chr6_31788985_31789715	chr6_31761712_31765712	VARS	-0.129979	0.0288936
chr11_1579865_1580295	chr11_1591150_1595150	DUSP8	-0.140057	-0.0280311
chr9_35756832_35757838	chr9_35730316_35734316	CREB3	-0.183261	-0.0584914
chr16_67436953_67440593	chr16_67425438_67429438	TPPP3	-0.113443	0.0544919
chr3_49497739_49500017	chr3_49505564_49509564	DAG1	-0.325141	-0.0279825
chr1_6531904_6532708	chr1_6482847_6486847	ESPN	-0.150146	-0.0810529
chr16_89391510_89393395	chr16_89572795_89576795	SPG7	-0.0492872	0.0504202
chr3_48467412_48467984	chr3_48468872_48472872	PLXNB1	-0.433241	-0.0296097
chr8_144819007_144823625	chr8_145048913_145052913	PLEC	-0.118401	-0.00439767
chr1_9405498_9406076	chr1_9350940_9354940	SPSB1	-0.194473	0.0215301
chr1_6531904_6532708	chr1_6524255_6528255	TNFRSF25	-0.194904	0.0662583
chr2_220548806_220550430	chr2_220490291_220494291	SLC4A3	NA	0.000247005
chr17_62160837_62161814	chr17_62221437_62225437	SNORD104	-0.0463079	0.0171268
chr16_89903569_89904111	chr16_89892906_89896906	SPIRE2	-0.277484	-0.0290977
chr16_30816511_30817965	chr16_30535910_30539910	ZNF768	-0.324538	-0.0877872
chr10_99301781_99303914	chr10_99256551_99260551	MMS19	0.0362212	-0.0726662
chr11_7597251_7598780	chr11_7616416_7620416	PPFIBP2	-0.290603	0.0202952
chr5_154133843_154134498	chr5_154235808_154239808	CNOT8	NA	-0.0768418
chr15_66125361_66126382	chr15_66159796_66163796	RAB11A	-0.267923	-0.06519
chr2_11620380_11625304	chr2_11271178_11275178	C2orf50	-0.108212	0.0744892
chr16_89391510_89393395	chr16_89554969_89558969	ANKRD11	-0.278934	0.0101304
chrX_54771910_54777694	chrX_54833492_54837492	MAGED2	0.00493581	-0.0467947
chr9_73032150_73032897	chr9_73027573_73031573	KLF9	0.0498108	-0.0128955
chr9_111231707_111241420	chr9_110250001_110254001	KLF4	0.0250059	0.0249638
chr2_232476836_232477402	chr2_232327205_232331205	NCL	0.0410987	-0.0467356
chr1_118198095_118199564	chr1_118146603_118150603	FAM46C	NA	-0.0626531
chr4_2931843_2933382	chr4_2756103_2760103	TNIP2	0.0255721	-0.0702114
chr12_52597572_52600602	chr12_53341650_53345650	KRT8	NA	0.000144448
chr17_80197324_80197535	chr17_80191649_80195649	SLC16A3	-0.0126796	-0.0138657
chr17_63118885_63120044	chr17_62969703_62973703	AMZ2P1	0.0988105	-0.0501277
chr8_37456313_37459303	chr8_37551268_37555268	ZNF703	-0.449649	-0.060061
chr19_3035103_3035594	chr19_3045633_3049633	TLE2	-0.0880309	0.0393661
chr1_11847816_11848287	chr1_11864152_11868152	CLCN6	-0.180498	-0.0344622
chr12_122238152_122238457	chr12_122148657_122152657	TMEM120B	-0.0396193	-0.074379
chr8_102137983_102138623	chr8_102215960_102219960	ZNF706	0.0537214	-0.0141518
chr16_75143210_75146023	chr16_75180948_75184948	ZFP1	-0.0328959	-0.0448381
chr2_216283804_216284123	chr2_216298793_216302793	FN1	-0.146556	-0.0206285
chr17_49022287_49022872	chr17_48943339_48947339	TOB1	-0.434531	0.0470099
chr1_154391132_154392797	chr1_154375668_154379668	IL6R	-0.117942	-0.00104268
chr8_144819007_144823625	chr8_144921146_144925146	NRBP2	-0.267912	-0.035113
chr1_116254379_116258914	chr1_116182573_116186573	VANGL1	-0.283743	0.0220483
chr9_139693840_139694511	chr9_139741267_139745267	PHPT1	-0.175193	-0.0169808
chr5_177502915_177509433	chr5_177629507_177633507	HNRNPAB	-0.0531936	0.0309741
chr11_61393044_61395702	chr11_61274271_61278271	LRRC10B	-0.0523178	0.0324393
chr19_49652853_49654187	chr19_49620645_49624645	PPFIA3	0.0177067	0.0968642
chr19_5827850_5828821	chr19_5902851_5906851	VMAC	0.0884963	0.0810909
chr21_38935440_38938175	chr21_38637833_38641833	DSCR3	0.0261331	-0.0703814
chr17_56735931_56737585	chr17_76919472_76923472	TIMP2	-0.0608919	0.0400896
chr17_8058763_8059466	chr17_8053753_8057753	PER1	-0.184391	0.0274481
chr15_65595849_65597035	chr15_65319977_65323977	MTFMT	0.0116927	0.0367575
chr3_50161957_50162596	chr3_50190477_50194477	SEMA3F	-0.161648	0.0236321
chr16_88988085_88996204	chr16_88868185_88872185	CDT1	-0.0905151	0.00338026
chr9_110501699_110502962	chr9_110250001_110254001	KLF4	-0.0581015	0.0249638
chr3_13515438_13519053	chr3_13519843_13523843	HDAC11	-0.49186	0.00800535
chr11_68605373_68606744	chr11_68607399_68611399	CPT1A	-0.143513	0.0609113
chr1_1057815_1058344	chr1_1180102_1184102	FAM132A	-0.0322045	-0.0439007
chr8_102149670_102150352	chr8_102215960_102219960	ZNF706	-0.00871328	-0.0141518
chr1_150532806_150536868	chr1_150550214_150554214	MCL1	-0.25301	-0.0673101
chr14_102413949_102414370	chr14_102428864_102432864	DYNC1H1	-0.0880251	0.00354318
chr4_39637008_39637715	chr4_39458643_39462643	LIAS	NA	-0.0193543
chr2_219271412_219272257	chr2_219185901_219189901	PNKD	0.0240037	0.032208
chr7_100895113_100895554	chr7_100880101_100884101	CLDN15	0.025306	0.0805222
chr10_134405043_134405623	chr10_134349282_134353282	INPP5A	-0.120028	0.048432
chr7_148762112_148763029	chr7_148723782_148727782	PDIA4	-0.170704	0.00324365
chr2_85621115_85625555	chr2_85786632_85790632	GGCX	0.0162687	-0.0286679
chr1_204332169_204332833	chr1_204181220_204185220	GOLT1A	0.0278317	0.0018325
chr16_22202449_22203460	chr16_21962384_21966384	UQCRC2	0.0300229	-0.066011
chr11_71749833_71754148	chr11_71933881_71937881	INPPL1	-0.0689075	-0.00596223
chr22_46786046_46786840	chr22_46931067_46935067	CELSR1	NA	-0.0412963
chr11_65308513_65309817	chr11_65188268_65192268	NEAT1	-0.0331409	0.035551
chr17_77774535_77775927	chr17_77768915_77772915	CBX8	0.169171	-0.0124515
chr11_65195621_65196038	chr11_65341508_65345508	EHBP1L1	0.0977653	0.0122385
chr8_143895396_143898624	chr8_143849246_143853246	LYNX1	NA	0.00271677
chr11_62273921_62277228	chr11_62312332_62316332	AHNAK	-0.229044	-0.00940368
chr15_75338826_75340378	chr15_75492220_75496220	C15orf39	-0.260478	0.00719994
chr2_28612081_28613180	chr2_28111263_28115263	RBKS	-0.317399	0.00688599
chr1_207081247_207081585	chr1_207037153_207041153	IL20	-0.120915	-0.0146209
chr16_84208740_84212754	chr16_84218676_84222676	TAF1C	-0.115909	-0.0562258
chr9_136745130_136748591	chr9_136855446_136859446	VAV2	-0.34634	-0.000218245
chr17_49023222_49028520	chr17_45770629_45774629	TBKBP1	-0.0162914	-0.0635621
chr19_2525368_2525837	chr19_2474122_2478122	GADD45B	0.0875854	0.049468
chrX_153598246_153599000	chrX_153742566_153746566	FAM3A	-0.0634415	-0.0279972
chr9_127631840_127633101	chr9_127701386_127705386	GOLGA1	-0.119691	0.0250135
chr10_29917496_29919160	chr10_30022730_30026730	SVIL	0.0681553	0.0197391
chr17_56707637_56710926	chr17_56619733_56623733	C17orf47	-0.134379	0.000144017
chr8_134386848_134387780	chr8_134307547_134311547	NDRG1	NA	-0.0557592
chr19_6744315_6745043	chr19_6765523_6769523	SH2D3A	-0.085647	-0.0114015
chr12_11882327_11884239	chr12_11800787_11804787	ETV6	-0.149458	-0.0458716
chr17_80197324_80197535	chr17_80190774_80194774	SLC16A3	-0.0126796	-0.0113413
chr9_140091891_140092382	chr9_140093163_140097163	TPRN	-0.403002	0.0138753
chr3_50297909_50299367	chr3_50262119_50266119	GNAI2	0.0671489	0.0121935
chr12_122238152_122238457	chr12_122457791_122461791	BCL7A	-0.0220814	0.00309127
chr12_52597572_52600602	chr12_53340842_53344842	KRT18	NA	0.00166971
chr8_96126394_96126783	chr8_96279462_96283462	C8orf37	-0.176583	0.0113197
chr17_78428864_78429393	chr17_78448404_78452404	NPTX1	-0.0212706	0.0278012
chr12_49452952_49455360	chr12_49410629_49414629	PRKAG1	-0.0522781	0.0965474
chr15_90579608_90580299	chr15_90542722_90546722	ZNF710	-0.137627	-0.0864557
chr5_32233618_32234679	chr5_32311114_32315114	MTMR12	-0.269823	0.0247594
chr1_46646178_46648794	chr1_46638748_46642748	TSPAN1	-0.498938	0.0417049
chr12_53362587_53365926	chr12_53296868_53300868	KRT8	-0.29785	-0.0317088
chr14_62002042_62007126	chr14_62162339_62166339	HIF1A	0.0296183	-0.0765401
chr11_64875569_64876329	chr11_64779584_64783584	ARL2	0.0141796	0.0108141
chr1_152081387_152083532	chr1_152007511_152011511	S100A11	-0.0609663	-0.0643383
chr11_64037619_64038475	chr11_64057481_64061481	KCNK4	-0.0342044	0.0687565
chr1_26827628_26828346	chr1_26854248_26858248	RPS6KA1	-0.134106	-0.0479757
chr10_102801813_102804082	chr10_102818998_102822998	KAZALD1	-0.182259	-0.0241558
chr12_89618532_89619585	chr12_89744636_89748636	DUSP6	-0.0553487	-0.0761538
chr3_155461353_155462794	chr3_155586324_155590324	GMPS	-0.215939	-0.105092
chr19_58330758_58331876	chr19_58359180_58363180	ZNF587	-0.0419266	0.0933867
chr8_102093158_102094166	chr8_101732315_101736315	PABPC1	-0.227372	0.0105654
chr12_112550128_112551024	chr12_112561348_112565348	TRAFD1	-0.211963	-0.0214198
chr20_52208604_52210278	chr20_55839707_55843707	BMP7	0.0554299	0.015496
chr17_56707637_56710926	chr17_56831229_56835229	PPM1E	0.0082643	0.0323118
chrX_48595801_48596672	chrX_48553123_48557123	SUV39H1	-0.128755	-0.0262145
chr13_30969034_30970130	chr13_31038102_31042102	HMGB1	-0.184643	-0.0179343
chr17_80197324_80197535	chr17_80229618_80233618	CSNK1D	-0.154776	-0.0238831
chr2_220113607_220115031	chr2_220108200_220112200	STK16	-0.0637181	-0.00480985
chr10_3133415_3133669	chr10_3108161_3112161	PFKP	-0.201781	-0.0142619
chr12_6473499_6473685	chr12_6482533_6486533	LTBR	0.0365813	0.0363114
chr16_68691473_68693349	chr16_68676738_68680738	CDH3	-0.29239	-0.0778314
chr8_102137983_102138623	chr8_102216292_102220292	ZNF706	0.0537214	-0.0141518
chr16_75143210_75146023	chr16_75180338_75184338	ZFP1	-0.0328959	-0.0448381
chr6_150166739_150167482	chr6_150183480_150187480	LRP11	-0.0272519	-0.0541247
chr16_4357238_4357549	chr16_4321001_4325001	TFAP4	NA	-0.00583281
chr15_65595849_65597035	chr15_65713410_65717410	IGDCC4	0.0306051	0.0580806
chr9_132176234_132176936	chr9_131938540_131942540	IER5L	0.260596	0.0290713
chr3_10010377_10014096	chr3_9973523_9977523	CRELD1	-0.225818	-0.00603898
chr14_65186155_65188460	chr14_65005185_65009185	HSPA2	-0.38235	0.0355788
chr5_177548177_177552745	chr5_177538555_177542555	N4BP3	0.0355809	0.158766
chr9_139843701_139843909	chr9_139837697_139841697	C8G	0.0668386	0.0663326
chr9_139843701_139843909	chr9_139875444_139879444	LCNL1	0.237819	0.0197541
chr2_234180907_234181841	chr2_234182371_234186371	SCARNA5	0.0456782	0.0387463
chr15_65595849_65597035	chr15_65475758_65479758	CLPX	-0.0189926	-0.014734
chr8_126540486_126541862	chr8_126440562_126444562	TRIB1	-0.05238	-0.000224003
chr10_65389395_65390026	chr10_65026983_65030983	JMJD1C	0.0443296	-0.0527273
chr19_47744694_47745461	chr19_47615009_47619009	ZC3H4	0.162968	0.042368
chr11_66827226_66828372	chr11_66822288_66826288	RHOD	-0.0570283	-0.0126302
chr8_129178603_129182510	chr8_128746314_128750314	MYC	0.0497162	0.00991017
chr2_235936189_235937259	chr2_235858627_235862627	SH3BP4	-0.199876	-0.00319946
chr2_70370119_70370823	chr2_70350448_70354448	LOC100133985	-0.0997342	0.0827084
chr1_37952105_37953023	chr1_37938118_37942118	ZC3H12A	-0.24598	-0.027711
chr9_132176234_132176936	chr9_132081294_132085294	C9orf106	-0.0165523	-0.0421061
chrX_153598246_153599000	chrX_153624405_153628405	RPL10	-0.0483637	0.0263005
chr3_149112057_149115269	chr3_149190367_149194367	TM4SF4	0.00682026	0.0232252
chr21_38592721_38593976	chr21_38637833_38641833	DSCR3	0.0560803	-0.0703814
chr11_74128776_74129481	chr11_74107510_74111510	PGM2L1	-0.250363	-0.0201812
chr15_39876044_39876743	chr15_39871279_39875279	THBS1	-0.545082	-0.0263604
chr14_76177688_76179036	chr14_76446365_76450365	TGFB3	NA	-0.0402772
chr12_65066424_65067765	chr12_65002292_65006292	RASSF3	-0.145346	-0.00897441
chr1_116254379_116258914	chr1_116183249_116187249	VANGL1	-0.283743	0.0229617
chr1_234635053_234635823	chr1_234743271_234747271	IRF2BP2	NA	-0.030105
chr15_90701289_90705002	chr15_90726151_90730151	SEMA4B	NA	-0.0547382
chr1_120315680_120316968	chr1_120309555_120313555	HMGCS2	-0.447645	-0.0369556
chr5_154133843_154134498	chr5_154236076_154240076	CNOT8	NA	-0.0768418
chr1_45284871_45286332	chr1_45475804_45479804	UROD	0.0247043	-0.00810658
chr4_2931843_2933382	chr4_2934586_2938586	MFSD10	-0.212361	-0.0340075
chr4_140099441_140100103	chr4_140220388_140224388	NDUFC1	NA	0.0626739
chr9_35756832_35757838	chr9_35730392_35734392	TLN1	-0.159277	-0.0306299
chr1_8013861_8014695	chr1_8019713_8023713	PARK7	-0.0143241	-0.0338992
chr1_184376331_184377748	chr1_184354149_184358149	C1orf21	-0.391971	-0.0083657
chr17_7738257_7738718	chr17_7786122_7790122	CHD3	-0.117475	0.0493724
chrX_48595801_48596672	chrX_48551944_48555944	SUV39H1	-0.128755	-0.0455587
chr8_91663043_91663704	chr8_91656133_91660133	TMEM64	NA	-0.0552355
chr2_232469780_232470319	chr2_232571234_232575234	PTMA	-0.0425636	0.0316327
chr5_139086870_139088619	chr5_139028573_139032573	CXXC5	NA	-0.0578048
chr8_143820124_143820899	chr8_143856438_143860438	LYNX1	-0.0743018	0.0321249
chr17_63118885_63120044	chr17_63131455_63135455	RGS9	-0.0572968	-0.0233735
chr16_2917879_2918504	chr16_2825297_2829297	TCEB2	-0.104803	0.00842164
chr2_220113607_220115031	chr2_220108151_220112151	GLB1L	-0.178443	0.032398
chr10_65389395_65390026	chr10_65223761_65227761	JMJD1C	0.0443296	0.0272084
chr20_49414511_49416890	chr20_49545527_49549527	ADNP	-0.11079	0.0598333
chr1_36839510_36840173	chr1_36861560_36865560	LSM10	0.00644061	-0.0135469
chr1_121483993_121485601	chr1_37938118_37942118	ZC3H12A	NA	-0.027711
chr2_11636844_11640117	chr2_11672241_11676241	GREB1	-0.363222	0.00755782
chr2_70335205_70336092	chr2_70312584_70316584	PCBP1	-0.170665	-0.023871
chr1_1005292_1006248	chr1_933552_937552	HES4	0.0422992	-0.0691502
chr2_61991669_61992018	chr2_62079278_62083278	FAM161A	0.0205276	0.0560507
chr4_6734121_6735843	chr4_6782458_6786458	KIAA0232	0.11229	-0.0306398
chr15_65587881_65588411	chr15_65319977_65323977	MTFMT	-0.284205	0.0367575
chr16_75142019_75142373	chr16_75148670_75152670	LDHD	0.203727	-0.0232217
chr5_72836923_72837953	chr5_72859565_72863565	UTP15	NA	-0.0786577
chr16_30645928_30646428	chr16_30439373_30443373	DCTPP1	0.00944674	0.0608088
chr10_29917496_29919160	chr10_30023930_30027930	SVIL	0.0681553	0.0197391
chr3_73159724_73160144	chr3_47051031_47055031	NRADDP	0.0737137	-0.0420167
chr2_86179015_86184173	chr2_86114157_86118157	ST3GAL5	-0.155606	-0.0177473
chr1_145454132_145456908	chr1_145505556_145509556	RBM8A	0.155637	0.0338
chr5_154214069_154214812	chr5_154235808_154239808	CNOT8	-0.370444	-0.0768418
chr19_39222108_39222444	chr19_39340979_39344979	HNRNPL	0.107861	0.0331913
chr2_220548806_220550430	chr2_220434268_220438268	OBSL1	NA	-0.0398318
chr1_201681199_201683815	chr1_201706962_201710962	NAV1	0.118514	-0.00714377
chr11_64037619_64038475	chr11_64056792_64060792	KCNK4	-0.0342044	0.0663441
chr7_100895113_100895554	chr7_100879227_100883227	CLDN15	0.025306	0.0796881
chr6_88440911_88441730	chr6_88409985_88413985	AKIRIN2	NA	-0.0229707
chr17_41392835_41393430	chr17_41172459_41176459	VAT1	-0.255798	0.0597764
chr3_50161957_50162596	chr3_50190843_50194843	SEMA3F	-0.161648	0.00527895
chr5_154214069_154214812	chr5_154236078_154240078	CNOT8	-0.370444	-0.0768418
chr17_17588169_17589524	chr17_17738325_17742325	SREBF1	NA	0.0639445
chr12_53887072_53887910	chr12_53843885_53847885	PCBP2	-0.119201	-0.0106275
chr5_1863213_1866722	chr5_1799495_1803495	NDUFS6	0.00553028	-0.0503239
chr11_65308513_65309817	chr11_65379720_65383720	MAP3K11	0.111683	0.0172239
chr19_6744315_6745043	chr19_6735633_6739633	GPR108	0.0188786	-0.00996302
chr8_144770899_144771687	chr8_144697732_144701732	TSTA3	NA	-0.0124536
chr19_12904952_12905470	chr19_12790025_12794025	DHPS	-0.0403116	0.0271008
chr10_71087348_71088265	chr10_71073609_71077609	HK1	-0.293621	-0.0037371
chr5_148942277_148943128	chr5_148929115_148933115	CSNK1A1	-0.073854	-0.0518003
chr3_161130272_161141607	chr3_160937077_160941077	NMD3	NA	-0.0272486
chr3_13515438_13519053	chr3_13519714_13523714	HDAC11	-0.49186	0.00800535
chr4_140099441_140100103	chr4_140220675_140224675	NAA15	NA	0.00240634
chr6_151933412_151941003	chr6_152009630_152013630	ESR1	-0.576415	-0.0160292
chr10_3580999_3582264	chr10_3825473_3829473	KLF6	0.245416	0.0102051
chr5_140419471_140420802	chr5_140304301_140308301	PCDHAC1	-0.522703	0.0308752
chr8_144819007_144823625	chr8_144895549_144899549	SCRIB	-0.251977	0.0120089
chr17_62160837_62161814	chr17_62205502_62209502	ERN1	-0.324267	0.0350612
chr2_88315966_88316822	chr2_88467813_88471813	THNSL2	-0.0600665	-0.00865113
chr17_80174352_80175497	chr17_80229618_80233618	CSNK1D	-0.147975	-0.0238831
chr1_154990222_154990742	chr1_154973105_154977105	ZBTB7B	0.275197	-0.000680025
chr8_134781589_134782364	chr8_134582183_134586183	ST3GAL1	NA	0.032237
chr7_2902816_2903685	chr7_2881959_2885959	GNA12	-0.0195235	0.0599274
chr19_3035103_3035594	chr19_3060371_3064371	AES	-0.193395	0.0348707
chr2_113915090_113915905	chr2_113929559_113933559	PSD4	-0.212429	0.00807381
chr16_84208740_84212754	chr16_84148548_84152548	MBTPS1	-0.314601	0.0775935
chr17_55966358_55973538	chr17_56030684_56034684	CUEDC1	-0.285664	0.0146819
chr8_143820124_143820899	chr8_143857264_143861264	LYNX1	-0.0743018	0.0325546
chr8_67424401_67427025	chr8_67622652_67626652	SGK3	-0.153644	0.00799752
chr1_33615730_33617823	chr1_33645671_33649671	TRIM62	-0.010048	-0.0118051
chr11_71749833_71754148	chr11_71789376_71793376	LRTOMT	-0.209461	0.0260835
chr19_4062208_4062990	chr19_4064943_4068943	ZBTB7A	-0.376679	0.0708369
chr4_39637008_39637715	chr4_39527218_39531218	UGDH	NA	0.055507
chr19_4062208_4062990	chr19_4063527_4067527	ZBTB7A	-0.376679	0.0254775
chr16_30825199_30825693	chr16_30905927_30909927	CTF1	-0.0984828	-0.0125105
chr10_29917496_29919160	chr10_30022853_30026853	SVIL	0.0681553	0.0197391
chr19_11253472_11254681	chr19_11303266_11307266	KANK2	-0.0655158	0.0243696
chr8_144819007_144823625	chr8_144764621_144768621	ZNF707	-0.198805	0.0383441
chr17_56735931_56737585	chr17_56831229_56835229	PPM1E	-0.124447	0.0323118
chr17_56707637_56710926	chr17_56607445_56611445	2017-09-04	-0.0251521	0.0342694
chr15_52579179_52582478	chr15_52859418_52863418	ARPP19	0.0507698	-0.0153245
chr2_113483592_113484196	chr2_113340013_113344013	CHCHD5	0.311163	0.0210979
chr6_12007883_12009226	chr6_12010723_12014723	HIVEP1	-0.219081	-0.0387057
chr2_220548806_220550430	chr2_220434953_220438953	INHA	NA	-0.0200117
chr17_55418650_55419326	chr17_55332373_55336373	MSI2	-0.310985	0.0834747
chr12_52537668_52541148	chr12_53318253_53322253	KRT8	0.0971207	0.0354958
chr14_21924596_21924997	chr14_21897867_21901867	CHD8	0.092988	0.0216301
chr17_77785424_77786967	chr17_78008430_78012430	CCDC40	0.113591	-0.00931192
chr4_141071496_141071965	chr4_141176439_141180439	SCOC	-0.292784	-0.0226856
chr2_232476836_232477402	chr2_232571234_232575234	PTMA	0.054025	0.0316327
chr16_3057520_3059948	chr16_3060456_3064456	CLDN9	-0.132606	-0.0383412
chr11_118800628_118801001	chr11_118825007_118829007	UPK2	-0.0809673	0.038559
chr1_161696063_161696620	chr1_161717557_161721557	DUSP12	0.0196137	-0.00231231
chr3_128399665_128400486	chr3_128442978_128446978	RAB7A	0.0279676	0.00206876
chr9_96712942_96713761	chr9_96715608_96719608	BARX1	0.216788	-0.0113308
chrX_9757342_9758270	chrX_9752495_9756495	SHROOM2	-0.208312	-0.012772
chr15_68563377_68567441	chr15_68568140_68572140	FEM1B	-0.39035	0.015087
chr3_10010377_10014096	chr3_9973524_9977524	CRELD1	-0.225818	-0.00603898
chr14_75725994_75727748	chr14_75641349_75645349	TMED10	-0.0541513	-0.0528912
chr2_9953256_9954605	chr2_9981570_9985570	TAF1B	-0.0493557	0.0621315
chrX_12996509_12996955	chrX_13060917_13064917	FAM9C	-0.0291438	-0.000400078
chr5_131723457_131725238	chr5_131824465_131828465	IRF1	0.437492	0.057877
chr1_1099252_1099720	chr1_1140089_1144089	TNFRSF18	-0.0708035	-0.0588219
chr1_1057815_1058344	chr1_1165447_1169447	SDF4	-0.0388548	-0.0164916
chr14_68604328_68605205	chr14_69260960_69264960	ZFP36L1	NA	-0.0600541
chr1_46646178_46648794	chr1_46638573_46642573	PIK3R3	-0.137832	-0.00405137
chr10_43857083_43857676	chr10_43901299_43905299	HNRNPF	-0.0438108	-0.0282041
chr17_76370669_76372113	chr17_76354160_76358160	SOCS3	-0.0460737	-0.00204422
chr16_3174672_3174935	chr16_3147318_3151318	ZSCAN10	NA	NA
chr17_41392835_41393430	chr17_41320986_41324986	NBR1	-0.302044	0.0237935
chr16_81616596_81617351	chr16_81476774_81480774	CMIP	-0.230527	-0.0115684
chr5_154214069_154214812	chr5_154236076_154240076	CNOT8	-0.370444	-0.0768418
chr11_118790840_118796465	chr11_118779613_118783613	BCL9L	0.0324836	0.0167231
chr10_99301781_99303914	chr10_99256638_99260638	UBTD1	-0.179531	0.00787419
chr2_28612081_28613180	chr2_27992583_27996583	MRPL33	-0.0649515	0.00786086
chr14_81636161_81637122	chr14_81685296_81689296	GTF2A1	NA	0.0128192
chr10_99301781_99303914	chr10_99256366_99260366	MMS19	0.0362212	-0.0726662
chr9_131057900_131058326	chr9_131082786_131086786	COQ4	-0.477968	-0.0184866
chr10_3133415_3133669	chr10_3107711_3111711	PFKP	-0.201781	-0.0142619
chr12_53611266_53611446	chr12_53691469_53695469	C12orf10	-0.260649	-0.00674569
chr16_70415551_70416113	chr16_70470991_70474991	ST3GAL2	0.340459	-0.0166908
chr10_126752411_126753186	chr10_126846604_126850604	CTBP2	-0.256011	-0.056005
chr6_30483802_30484549	chr6_30455182_30459182	HLA-E	-0.15635	-0.0151945
chr9_96329040_96329928	chr9_96211886_96215886	FAM120AOS	0.0252139	0.000366732
chr2_220113607_220115031	chr2_220108191_220112191	STK16	-0.0637181	-0.00480985
chr2_8665845_8667102	chr2_8820112_8824112	ID2	0.00358576	-0.0067944
chr12_46656812_46657650	chr12_46659770_46663770	SLC38A1	-0.59091	-0.0218941
chr14_71127930_71130245	chr14_71106503_71110503	TTC9	-0.105361	-0.027692
chr17_49022287_49022872	chr17_48941715_48945715	TOB1	-0.434531	0.0710657
chr4_125824577_125826954	chr4_125631887_125635887	ANKRD50	-0.160931	0.000579764
chr2_157253595_157255681	chr2_157290899_157294899	GPD2	-0.434806	-0.017799
chr1_201976380_201977186	chr1_201949765_201953765	RNPEP	-0.274672	-0.0615839
chr17_56735931_56737585	chr17_56619733_56623733	C17orf47	-0.262679	0.000144017
chr8_90893632_90895748	chr8_90912095_90916095	OSGIN2	0.205877	0.00300419
chr16_30825199_30825693	chr16_30903623_30907623	BCL7C	-0.150171	-0.0409702
chr6_22827386_22830168	chr6_21591971_21595971	SOX4	-0.167544	-0.0101817
chr12_132343695_132350859	chr12_132411744_132415744	PUS1	-0.142627	-0.0462626
chr17_56735931_56737585	chr17_58154292_58158292	HEATR6	-0.360575	0.070227
chr3_158441208_158443319	chr3_158388482_158392482	LXN	-0.0370131	0.035038
chr16_88988085_88996204	chr16_88921493_88925493	TRAPPC2L	-0.120396	-0.0814837
chr10_126752411_126753186	chr10_126847630_126851630	CTBP2	-0.256011	-0.0686387
chr19_51161776_51162256	chr19_51139302_51143302	SYT3	NA	-0.056666
chr17_80174352_80175497	chr17_80184886_80188886	SLC16A3	-0.0549358	0.0172303
chr11_45000878_45002948	chr11_44993452_44997452	LOC221122	NA	0.00784104
chr2_239288799_239289420	chr2_239333625_239337625	ASB1	0.0227389	-0.0548257
chr2_220548806_220550430	chr2_220406727_220410727	TMEM198	NA	0.0365909
chr16_3054878_3055240	chr16_3066188_3070188	CLDN6	0.0121134	-0.0424978
chr16_2211350_2214482	chr16_2057822_2061822	ZNF598	-0.0297252	0.000230014
chr11_65195621_65196038	chr11_65152040_65156040	FRMD8	0.0992556	-0.0301297
chr2_10197502_10198672	chr2_10181681_10185681	KLF11	0.0973907	-0.0412654
chr2_120824059_120824731	chr2_120768784_120772784	EPB41L5	NA	0.0062826
chr19_48992869_48994382	chr19_49120789_49124789	SPHK2	0.0124032	-0.00254394
chr14_101012986_101014180	chr14_101034131_101038131	BEGAIN	-0.0505537	0.00234499
chr19_49136846_49137729	chr19_49120675_49124675	RPL18	-0.0202747	-0.0216185
chr1_173991707_173992629	chr1_173833509_173837509	SNORD77	0.00203208	-0.0652383
chr1_180137496_180138034	chr1_179921907_179925907	CEP350	-0.14084	-0.00959154
chr15_89026332_89029580	chr15_89162526_89166526	AEN	-0.0640344	-0.100694
chr19_34359405_34360397	chr19_34285750_34289750	KCTD15	-0.156242	-0.00416312
chr19_18267065_18268020	chr19_18261987_18265987	PIK3R2	0.250387	-0.0616295
chr11_64875569_64876329	chr11_64946685_64950685	CAPN1	-0.15086	-0.0702792
chr19_13264333_13265676	chr19_13225563_13229563	TRMT1	-0.00738824	0.0426927
chr2_70370119_70370823	chr2_70473779_70477779	TIA1	0.0338277	-0.0748217
chr3_196480908_196482033	chr3_196464727_196468727	PAK2	-0.129965	-0.0387789
chr6_30715857_30718674	chr6_30710327_30714327	IER3	-0.375974	0.0682711
chr16_89909003_89910097	chr16_89986416_89990416	TUBB3	NA	-0.0651605
chr9_14316592_14317223	chr9_14312045_14316045	NFIB	-0.604679	-0.00835218
chr2_190086837_190088737	chr2_190042605_190046605	COL5A2	0.232531	-0.0550448
chr17_49011604_49013574	chr17_48941715_48945715	TOB1	-0.531711	0.0710657
chr19_36619009_36619818	chr19_36630321_36634321	CAPNS1	-0.208923	0.0139174
chr12_106681454_106682084	chr12_106531811_106535811	NUAK1	-0.221668	0.00466424
chr2_88315966_88316822	chr2_88989175_88993175	RPIA	-0.0168313	0.0426127
chr10_43857083_43857676	chr10_43890279_43894279	HNRNPF	-0.0438108	-0.0212753
chr22_25348872_25350108	chr22_25421940_25425940	KIAA1671	-0.136648	-0.0204505
chr17_74442283_74443296	chr17_74447288_74451288	UBE2O	-0.240738	0.0282568
chr11_9635033_9635554	chr11_9593227_9597227	WEE1	0.0163344	-0.113525
chr11_65195621_65196038	chr11_65149172_65153172	SLC25A45	0.0425741	-0.0494811
chr6_25992215_25993512	chr6_25960916_25964916	TRIM38	-0.219826	-0.0308128
chr1_26217246_26217552	chr1_26148097_26152097	LOC646471	-0.0697703	0.0040128
chr8_26306074_26306626	chr8_26238522_26242522	BNIP3L	-0.203132	-0.0492679
chr17_55966358_55973538	chr17_55978750_55982750	CUEDC1	-0.285664	-0.0512941
chr17_61914663_61917255	chr17_61902769_61906769	PSMC5	-0.235802	-0.0121031
chr1_173991707_173992629	chr1_173835492_173839492	ZBTB37	0.156167	0.043849
chr3_134046934_134047816	chr3_134092259_134096259	AMOTL2	-0.273546	0.0709381
chr19_3035103_3035594	chr19_3027612_3031612	TLE2	-0.0880309	-0.0332199
chr7_55600747_55601784	chr7_55603409_55607409	VOPP1	-0.209099	NA
chr17_56707637_56710926	chr17_57968406_57972406	RPS6KB1	-0.115934	0.00561868
chr15_63074425_63075339	chr15_63338635_63342635	TPM1	-0.136964	0.0144823
chr1_1015206_1015881	chr1_933552_937552	HES4	-0.0924424	-0.0691502
chr1_173991707_173992629	chr1_173834883_173838883	SNORD74	0.102243	0.0362592
chr16_84760002_84760883	chr16_84680116_84684116	KLHL36	-0.178695	0.0049579
chr2_220113607_220115031	chr2_220092609_220096609	ANKZF1	-0.194664	-0.0294563
chr10_3139275_3139718	chr10_3107711_3111711	PFKP	0.144402	-0.0142619
chr8_130996209_130999671	chr8_131026897_131030897	FAM49B	NA	0.0485321
chr7_5597413_5598441	chr7_5551429_5555429	FBXL18	0.0183916	-0.0466251
chr20_49414511_49416890	chr20_49409430_49413430	BCAS4	-0.194043	-0.00191862
chr20_56273640_56274939	chr20_56283670_56287670	PMEPA1	-0.219384	0.0538613
chr15_90577456_90579260	chr15_90542722_90546722	ZNF710	-0.254092	-0.0864557
chr20_62605118_62606291	chr20_62610430_62614430	PRPF6	-0.0441756	0.00344442
chr17_56735931_56737585	chr17_58675543_58679543	PPM1D	-0.230432	0.00838894
chr17_73805303_73806509	chr17_73774016_73778016	H3F3B	-0.237021	0.0228772
chr8_144948027_144948431	chr8_144895549_144899549	SCRIB	-0.0607951	0.0120089
chr10_79645352_79652100	chr10_79684348_79688348	DLG5	-0.322701	-0.0193981
chr22_37594904_37595373	chr22_37503603_37507603	TMPRSS6	0.0186374	NA
chr16_2954484_2955283	chr16_2800329_2804329	SRRM2	0.105454	0.016687
chr3_50297909_50299367	chr3_50358281_50362281	HYAL2	-0.0350803	-0.0533574
chr3_177239800_177240334	chr3_176912272_176916272	TBL1XR1	-0.0348517	-0.0124599
chr6_4017542_4018882	chr6_4019568_4023568	PRPF4B	-0.025087	-0.0368322
chr1_145454132_145456908	chr1_145514630_145518630	PEX11B	0.0191165	0.00454405
chr9_137278200_137282005	chr9_137296427_137300427	RXRA	-0.197035	-0.0260264
chr8_37000562_37002246	chr8_37592096_37596096	ERLIN2	0.0317351	0.042566
chr11_10680109_10681196	chr11_10671848_10675848	MRVI1	-0.383898	-0.0430913
chr1_145397011_145397795	chr1_145573987_145577987	PIAS3	0.0172307	-0.0743649
chr1_109805386_109805936	chr1_109967081_109971081	PSMA5	0.00079184	-0.0142118
chr3_50161957_50162596	chr3_50304426_50308426	SEMA3B	-0.118506	-0.0308264
chr2_26224356_26225078	chr2_26254728_26258728	RAB10	0.0662678	-0.0528445
chr19_56602729_56604183	chr19_56650534_56654534	ZNF444	NA	0.0679032
chr17_80254929_80257063	chr17_80273480_80277480	CD7	0.0129312	0.0219904
chr16_89221782_89222684	chr16_89005608_89009608	CBFA2T3	NA	-0.000156601
chr19_34850578_34851510	chr19_34853644_34857644	GPI	-0.105693	-0.036379
chr12_109898794_109900104	chr12_109913427_109917427	UBE3B	0.40122	0.00294573
chr16_3174672_3174935	chr16_3160579_3164579	ZNF205	-0.085378	0.0160356
chr17_41437616_41439419	chr17_41559232_41563232	DHX8	-0.123556	-6.88e-05
chr7_130012524_130014498	chr7_130018211_130022211	CPA1	0.0534517	-0.0704458
chr21_43376802_43378310	chr21_43371999_43375999	C2CD2	-0.315925	-0.0420299
chr20_43971367_43974316	chr20_43934937_43938937	MATN4	0.0987333	-0.0187078
chr6_31788985_31789715	chr6_31800691_31804691	C6orf48	0.0069033	0.000762613
chr17_73561512_73562073	chr17_73510608_73514608	TSEN54	-0.139231	0.00718214
chr11_65195621_65196038	chr11_65147857_65151857	SLC25A45	0.0425741	-0.0827445
chr19_5827850_5828821	chr19_5837742_5841742	FUT6	-0.0356601	0.041879
chr11_118800628_118801001	chr11_118887057_118891057	RPS25	-0.0654595	-0.0205997
chr1_35971952_35973008	chr1_36021392_36025392	NCDN	-0.279112	0.00023488
chr6_30483802_30484549	chr6_30522485_30526485	PRR3	0.0292891	0.048386
chr20_61463156_61463843	chr20_61446413_61450413	COL9A3	-0.220989	-0.0601213
chr16_2211350_2214482	chr16_2262822_2266822	PGP	-0.0303062	-0.00384687
chr14_23356290_23356683	chr14_23297091_23301091	MRPL52	-0.156075	0.00698715
chr6_151947555_151955808	chr6_151771316_151775316	RMND1	0.121493	0.0283817
chr7_6054595_6056772	chr7_6048355_6052355	AIMP2	0.0717893	-0.0116094
chr17_79316586_79319661	chr17_79371520_79375520	BAHCC1	-0.529276	-0.0697354
chr1_161696063_161696620	chr1_161674761_161678761	FCRLA	-0.00656765	0.00932674
chr17_56735931_56737585	chr17_58467586_58471586	USP32	-0.32159	0.0484955
chr2_220548806_220550430	chr2_220406487_220410487	CHPF	NA	0.00874603
chr6_13873052_13874736	chr6_13709796_13713796	RANBP9	-0.239934	-0.0486573
chr10_97883880_97884828	chr10_97887471_97891471	ZNF518A	NA	0.0240973
chr14_23356290_23356683	chr14_23350431_23354431	REM2	-0.194099	0.0106942
chr2_161977864_161980356	chr2_161991465_161995465	TANK	-0.174427	-0.0495904
chr3_63896592_63898085	chr3_63882074_63886074	ATXN7	-0.203439	NA
chr15_92490487_92491683	chr15_92394937_92398937	SLCO3A1	-0.0905989	0.00144295
chr1_145454132_145456908	chr1_145468387_145472387	POLR3GL	-0.210499	0.0778084
chr9_130833343_130833575	chr9_130827599_130831599	NAIF1	-0.117737	0.0197447
chr6_31788985_31789715	chr6_31802852_31806852	SNORD52	0.0664008	-0.054341
chr19_49136846_49137729	chr19_49120547_49124547	SPHK2	-0.0991189	-0.00254394
chr19_11253472_11254681	chr19_11264488_11268488	SPC24	0.0436627	0.0210184
chr11_118789339_118790585	chr11_118887057_118891057	RPS25	-0.124195	-0.0205997
chr1_109820375_109821054	chr1_109823790_109827790	PSRC1	-0.0810229	0.0456435
chr7_148762112_148763029	chr7_148821507_148825507	ZNF398	-0.123168	-0.00511639
chr5_172114754_172117638	chr5_172066268_172070268	NEURL1B	-0.135344	0.0180189
chr9_111309446_111316358	chr9_110250001_110254001	KLF4	-0.00192275	0.0249638
chr10_102801813_102804082	chr10_102824055_102828055	KAZALD1	-0.182259	-0.018027
chr17_61914663_61917255	chr17_62221437_62225437	SNORD104	-0.119688	0.0171268
chr1_43814929_43815648	chr1_43749288_43753288	C1orf210	-0.247063	-0.082772
chr1_43814929_43815648	chr1_43822625_43826625	CDC20	0.125883	-0.000925726
chr16_3199391_3200435	chr16_3491537_3495537	ZNF597	0.0486942	0.0290011
chr16_89188097_89190026	chr16_89158216_89162216	ACSF3	-0.0218819	0.0621797
chr7_148762112_148763029	chr7_148821438_148825438	ZNF425	-0.0961489	-0.0875965
chr8_29594202_29596080	chr8_29206267_29210267	DUSP4	-0.266633	-0.0522278
chr3_50161957_50162596	chr3_50302989_50306989	SEMA3B	-0.118506	-0.0244789
chr5_71603404_71604124	chr5_71614084_71618084	MRPS27	NA	0.0231611
chr14_104171169_104171604	chr14_104180080_104184080	ZFYVE21	0.0720351	-0.0668297
chr14_100088680_100089630	chr14_100068727_100072727	CCDC85C	NA	-0.0858169
chr4_140216176_140216983	chr4_140220388_140224388	NDUFC1	-0.185267	0.0626739
chr2_201605457_201607847	chr2_201727284_201731284	CLK1	-0.198893	0.0609107
chr19_51161776_51162256	chr19_51141092_51145092	SYT3	NA	-0.0665867
chr17_73548796_73549916	chr17_73519782_73523782	LLGL2	-0.0981364	-0.0453467
chr3_107705069_107707481	chr3_107807935_107811935	CD47	0.175775	0.0261709
chr3_177239800_177240334	chr3_176913114_176917114	TBL1XR1	-0.0348517	-0.0300107
chr5_139086870_139088619	chr5_139024883_139028883	CXXC5	NA	-0.0186201
chr11_48069835_48071511	chr11_48000109_48004109	PTPRJ	-0.200681	-0.0197179
chr5_139014598_139016942	chr5_139025876_139029876	CXXC5	-0.119589	-0.03381
chr22_46921920_46923792	chr22_46931067_46935067	CELSR1	-0.358177	-0.0412963
chr16_89909003_89910097	chr16_89987686_89991686	TUBB3	NA	-0.0443508
chr1_17877989_17878639	chr1_17864329_17868329	ARHGEF10L	-0.115795	0.0118045
chr7_107148065_107148540	chr7_107202959_107206959	COG5	NA	-0.0130728
chr21_43655129_43655661	chr21_43638007_43642007	ABCG1	-0.046437	0.0650022
chr16_50753542_50754758	chr16_50729049_50733049	NOD2	-0.105127	0.0125713
chr11_61779943_61781187	chr11_61733132_61737132	FTH1	NA	0.0189614
chr4_124468438_124469573	chr4_124315949_124319949	SPRY1	0.00990979	-0.066426
chr7_1553263_1553675	chr7_1607668_1611668	PSMG3	-0.000603432	-0.0271174
chr6_139908817_139909881	chr6_139693499_139697499	CITED2	-0.20719	-0.0390502
chr19_3035103_3035594	chr19_3027165_3031165	TLE2	-0.0880309	-0.0332199
chr8_1703519_1704357	chr8_1709869_1713869	CLN8	-0.0260927	0.042806
chr15_89633885_89634742	chr15_89629380_89633380	ABHD2	NA	0.0154427
chr12_52546370_52547976	chr12_53340654_53344654	KRT18	0.294454	0.0023983
chr3_134075098_134079663	chr3_134202896_134206896	CEP63	-0.379301	-0.00245208
chr10_3139275_3139718	chr10_3108818_3112818	PFKP	0.144402	-0.00489359
chr3_46972859_46973325	chr3_47016257_47020257	CCDC12	-0.0295176	0.002744
chr1_116853553_116856435	chr1_116913794_116917794	ATP1A1	-0.207023	0.0361402
chr7_1495268_1495938	chr7_1497109_1501109	MICALL2	-0.0525599	-0.0744515
chr19_12904952_12905470	chr19_12943390_12947390	RTBDN	0.00140169	0.0166278
chrX_153598246_153599000	chrX_153670472_153674472	FAM50A	-0.0677475	-0.0522805
chr20_62605118_62606291	chr20_62608995_62612995	SAMD10	0.143189	0.0155127
chr17_4416246_4419188	chr17_4400128_4404128	SPNS2	-0.256887	-0.0432064
chr16_70746989_70750683	chr16_70717954_70721954	MTSS1L	-0.356448	-0.0256871
chr1_36839510_36840173	chr1_36849528_36853528	STK40	-0.184409	-0.0902488
chr2_70370119_70370823	chr2_70527220_70531220	FAM136A	-0.0817584	0.00424703
chr8_144948027_144948431	chr8_144909556_144913556	PUF60	-0.0356217	0.00440961
chr8_37009642_37010850	chr8_37551268_37555268	ZNF703	0.256189	-0.060061
chr16_84208740_84212754	chr16_83984826_83988826	OSGIN1	-0.0468868	-0.0904835
chr7_157084193_157086577	chr7_157127710_157131710	DNAJB6	-0.264389	-0.0710412
chr14_38118207_38120014	chr14_38062325_38066325	FOXA1	NA	-0.0251558
chr1_17885160_17889539	chr1_17864329_17868329	ARHGEF10L	-0.174803	0.0118045
chr1_161696063_161696620	chr1_161653042_161657042	RPL31P11	0.0419464	0.0891966
chr1_1239900_1240318	chr1_1308580_1312580	AURKAIP1	-0.00464487	-0.00331798
chr1_150532806_150536868	chr1_150206504_150210504	ANP32E	0.0099213	-0.0378801
chr1_201350582_201351179	chr1_201344828_201348828	TNNT2	-0.116457	0.0181191
chr11_1847570_1849459	chr11_1716424_1720424	KRTAP5-6	NA	NA
chr4_7207824_7210095	chr4_7192373_7196373	SORCS2	-0.00614267	0.0824008
chr1_27854062_27854631	chr1_27928005_27932005	AHDC1	-0.0712731	-0.0820781
chr17_76134341_76134957	chr17_76124858_76128858	TMC8	0.0442601	0.0432486
chr5_139014598_139016942	chr5_139025488_139029488	CXXC5	-0.119589	-0.017235
chr1_26200918_26201530	chr1_26195744_26199744	PAQR7	-0.358136	-0.0318612
chr14_62018011_62020279	chr14_62160118_62164118	HIF1A	-0.385053	-0.00900349
chr9_75190604_75192446	chr9_74978163_74982163	ZFAND5	-0.105162	-0.0674553
chr7_1553263_1553675	chr7_1607629_1611629	PSMG3	-0.000603432	-0.0252587
chr1_21023158_21025904	chr1_21111181_21115181	HP1BP3	-0.0333614	0.01351
chr17_39692619_39694420	chr17_39682641_39686641	KRT19	-0.387597	0.0275249
chr20_62605118_62606291	chr20_62494580_62498580	TPD52L2	0.134942	-0.0403508
chr1_117051871_117052437	chr1_116913794_116917794	ATP1A1	NA	0.0361402
chr11_75132163_75132984	chr11_75109434_75113434	SNORD15A	-0.0241211	0.0233978
chr2_97572129_97574137	chr2_97533735_97537735	SEMA4C	-0.102176	0.00585422
chr16_30645928_30646428	chr16_30660187_30664187	PRR14	-0.086706	0.0337026
chr5_67730107_67730865	chr5_67584466_67588466	PIK3R1	NA	-0.0322298
chr19_49652853_49654187	chr19_49586396_49590396	SNRNP70	0.00725132	0.0150251
chr16_3054878_3055240	chr16_3072287_3076287	HCFC1R1	-0.287338	0.0102842
chr17_56735931_56737585	chr17_56604828_56608828	2017-09-04	-0.0557525	-0.0419119
chr11_64037619_64038475	chr11_64007587_64011587	FKBP2	-0.0979688	0.0190523
chr3_134075098_134079663	chr3_134202865_134206865	ANAPC13	-0.333938	-0.0767473
chr5_139118708_139119948	chr5_139026509_139030509	CXXC5	0.19119	-0.0668347
chr3_10018929_10020279	chr3_9973523_9977523	CRELD1	-0.283215	-0.00603898
chr17_80197324_80197535	chr17_80168689_80172689	CCDC57	-0.153958	-0.0626449
chr2_85596346_85597310	chr2_85644053_85648053	SH2D6	-0.241946	0.00301504
chr17_80174352_80175497	chr17_80184281_80188281	SLC16A3	-0.0549358	0.0249158
chr1_204449113_204450130	chr1_204378945_204382945	PPP1R15B	-0.0299702	0.0629212
chr17_56735931_56737585	chr17_59475256_59479256	TBX2	0.0200139	0.0605357
chr12_96613196_96614146	chr12_96435298_96439298	LTA4H	-0.0222483	NA
chr6_30748263_30750655	chr6_30710327_30714327	IER3	NA	0.0682711
chr3_134075098_134079663	chr3_134202831_134206831	ANAPC13	-0.333938	-0.0767473
chr1_8271254_8272112	chr1_8084393_8088393	ERRFI1	-0.104982	0.0196844
chr8_37000562_37002246	chr8_37592196_37596196	ERLIN2	0.0317351	0.042566
chr8_144948027_144948431	chr8_144909279_144913279	PUF60	-0.0356217	0.00440961
chr17_7738257_7738718	chr17_7385568_7389568	ZBTB4	-0.13187	-0.0439268
chr17_37859970_37860514	chr17_37892161_37896161	GRB7	-0.364086	-0.0479351
chr12_113736871_113738262	chr12_113680065_113684065	TPCN1	-0.0486684	NA
chr6_30715857_30718674	chr6_30708628_30712628	FLOT1	-0.360078	-0.0184735
chr9_132145608_132146854	chr9_132081294_132085294	C9orf106	0.0843899	-0.0421061
chr15_66125361_66126382	chr15_66082631_66086631	DENND4A	-0.0251107	0.012125
chr2_10197502_10198672	chr2_10182371_10186371	KLF11	0.0973907	-0.0454794
chr19_13264333_13265676	chr19_13225463_13229463	TRMT1	-0.00738824	0.0426927
chr13_114148013_114149248	chr13_114143307_114147307	TMCO3	-0.261492	0.0284716
chr16_89909003_89910097	chr16_89892906_89896906	SPIRE2	NA	-0.0290977
chr12_6386461_6387756	chr12_6419816_6423816	PLEKHG6	-0.10371	-0.0665056
chr1_145454132_145456908	chr1_145513745_145517745	GNRHR2	0.0328108	0.00443201
chr3_149101961_149107698	chr3_149093568_149097568	TM4SF1	-0.234027	-0.002362
chr15_95807863_95808709	chr15_96872110_96876110	NR2F2	-0.0165958	-0.0752316
chr1_202053308_202058350	chr1_201977689_201981689	ELF3	-0.137962	-0.0909681
chr16_69776319_69776764	chr16_69794186_69798186	WWP2	-0.12657	0.0212572
chr12_53611266_53611446	chr12_53572430_53576430	CSAD	-0.352917	0.0908344
chr11_111853136_111855012	chr11_111846032_111850032	DIXDC1	-0.218559	0.0949902
chr19_33667186_33667774	chr19_33683598_33687598	LRP3	0.0932739	-0.00251685
chr13_50930784_50931849	chr13_50697677_50701677	DLEU2	-0.169475	0.0272515
chr16_30816511_30817965	chr16_30757619_30761619	PHKG2	-0.210816	-0.00537144
chr1_150597031_150597944	chr1_150599609_150603609	ENSA	-0.0772342	-0.0300616
chr6_30748263_30750655	chr6_30708628_30712628	FLOT1	NA	-0.0184735
chr9_139843701_139843909	chr9_139925292_139929292	FUT7	0.372019	0.00911233
chr15_99400624_99405992	chr15_99189767_99193767	IGF1R	-0.0144493	-0.00146568
chr19_54392554_54392997	chr19_54369118_54373118	MYADM	-0.0448068	0.139182
chr4_140216176_140216983	chr4_140221705_140225705	NDUFC1	-0.185267	0.0462861
chr2_47189361_47192703	chr2_47402075_47406075	CALM2	-0.165543	-0.0323211
chr10_122089_122409	chr10_178423_182423	ZMYND11	-0.120909	0.00568548
chr11_64875569_64876329	chr11_64883210_64887210	ZNHIT2	0.0715069	-0.0249333
chr7_107148065_107148540	chr7_107202401_107206401	DUS4L	NA	0.0567258
chr7_5601779_5602434	chr7_5551429_5555429	FBXL18	0.0284032	-0.0466251
chr20_52211213_52211880	chr20_55839707_55843707	BMP7	0.0983107	0.015496
chr8_90893632_90895748	chr8_90767974_90771974	RIPK2	0.0834379	0.022479
chr8_67024883_67025405	chr8_67037277_67041277	TRIM55	NA	0.0429899
chr16_2917879_2918504	chr16_2800329_2804329	SRRM2	0.187403	0.016687
chr15_65595849_65597035	chr15_65807676_65811676	DPP8	0.013888	-0.0200048
chr1_179060556_179061556	chr1_179049111_179053111	TOR3A	-0.0546979	-0.0434636
chr12_53366311_53371357	chr12_53398041_53402041	EIF4B	-0.263191	0.0788803
chr9_91635360_91637578	chr9_91924109_91928109	CKS2	-0.174845	0.101524
chr2_97497621_97498452	chr2_97479990_97483990	CNNM3	0.0189144	-0.0210437
chr22_37575785_37577104	chr22_37413790_37417790	MPST	-0.0251662	-0.0163561
chr19_49668418_49669092	chr19_49659015_49663015	TRPM4	NA	0.0864382
chr12_53272672_53273228	chr12_53398041_53402041	EIF4B	0.00365692	0.0788803
chr8_128771979_128773570	chr8_128746314_128750314	MYC	NA	0.00991017
chr11_65308513_65309817	chr11_65341508_65345508	EHBP1L1	0.0425982	0.0122385
chr17_77965768_77969245	chr17_78007657_78011657	TBC1D16	-0.124852	-0.0196316
chr11_118800628_118801001	chr11_118887178_118891178	TRAPPC4	-0.0142699	-0.01948
chr2_10197502_10198672	chr2_10181955_10185955	KLF11	0.0973907	-0.0412654
chr14_65184953_65185723	chr14_64969931_64973931	ZBTB25	NA	0.0166922
chr10_102801813_102804082	chr10_102788914_102792914	PDZD7	-0.128732	-0.0233151
chr17_49011604_49013574	chr17_48943339_48947339	TOB1	-0.531711	0.0470099
chr1_1005292_1006248	chr1_1207234_1211234	UBE2J2	-0.0225987	-0.0921803
chr9_137249122_137251401	chr9_137027686_137031686	RNU6ATAC	0.0625281	0.00304261
chr5_102779334_102782346	chr5_102592736_102596736	C5orf30	-0.582661	0.0221002
chr5_66507548_66515091	chr5_67509583_67513583	PIK3R1	-0.147614	-0.0409722
chr1_1173055_1173541	chr1_1165447_1169447	SDF4	0.0113935	-0.0164916
chr12_14409887_14411900	chr12_14516565_14520565	ATF7IP	-0.0646926	-0.106684
chr4_53587926_53588479	chr4_53520759_53524759	USP46	0.0300882	-0.0458466
chr2_216794471_216795580	chr2_216876346_216880346	MREG	NA	0.00266511
chr22_19837591_19839001	chr22_19840371_19844371	C22orf29	-0.135837	-0.0331857
chr12_52597572_52600602	chr12_53296868_53300868	KRT8	NA	-0.0317088
chr2_201605457_201607847	chr2_201727467_201731467	CLK1	-0.198893	0.0678921
chr10_102801813_102804082	chr10_102757570_102761570	LZTS2	-0.181043	-0.0479084
chr12_53362587_53365926	chr12_53318253_53322253	KRT8	-0.29785	0.0354958
chr1_45284871_45286332	chr1_45270957_45274957	TCTEX1D4	-0.0834015	-0.0256532
chr16_2211350_2214482	chr16_2203798_2207798	TRAF7	-0.226311	-0.00813328
chr14_38051817_38055788	chr14_38062325_38066325	FOXA1	-0.490195	-0.0251558
chr10_99309618_99310130	chr10_99256551_99260551	MMS19	-0.119499	-0.0726662
chr1_202053308_202058350	chr1_202090028_202094028	GPR37L1	-0.00634492	-0.000523619
chr14_100659697_100660111	chr14_100703101_100707101	YY1	-0.145497	0.0306173
chr1_118196689_118197432	chr1_118146603_118150603	FAM46C	-0.250178	-0.0626531
chr17_60968729_60971451	chr17_60883742_60887742	2017-03-10	0.0736541	0.0106916
chr13_34114918_34116543	chr13_34390205_34394205	RFC3	-0.0833153	-0.0313664
chr12_53887072_53887910	chr12_53833432_53837432	PRR13	-0.0308241	-0.00584623
chr15_67438525_67440648	chr15_67545074_67549074	AAGAB	-0.348123	0.0202237
chr17_77965768_77969245	chr17_78008430_78012430	CCDC40	-0.267048	-0.00931192
chr16_3174672_3174935	chr16_3160562_3164562	ZNF205	-0.085378	0.0160356
chr7_100895113_100895554	chr7_100859011_100863011	PLOD3	-0.143234	-0.0308946
chr12_49452952_49455360	chr12_49207356_49211356	CACNB3	0.00995912	0.0187188
chr19_12904952_12905470	chr19_12884434_12888434	HOOK2	-0.0973621	-0.0688769
chr17_56735931_56737585	chr17_56767416_56771416	TEX14	-0.238707	-0.0250496
chr21_46850632_46851065	chr21_46823051_46827051	COL18A1	0.0376317	0.0377207
chr3_190303899_190305805	chr3_190229839_190233839	IL1RAP	NA	0.0186576
chr19_14636194_14637613	chr19_14627371_14631371	DNAJB1	-0.114502	0.0477026
chr5_131723457_131725238	chr5_131744464_131748464	C5orf56	0.219451	0.0221419
chr16_4992245_4994906	chr16_4741693_4745693	NUDT16L1	-0.101266	0.00387007
chr16_3207633_3208645	chr16_3147318_3151318	ZSCAN10	NA	NA
chr1_109805386_109805936	chr1_109967108_109971108	PSMA5	0.00079184	-0.0142118
chr1_1099252_1099720	chr1_1049736_1053736	C1orf159	-0.110203	-0.0862805
chr19_54392554_54392997	chr19_54370644_54374644	MYADM	-0.0448068	0.128122
chr7_101707290_101709023	chr7_101457183_101461183	CUX1	-0.217564	0.0452557
chr10_4702733_4706938	chr10_3825473_3829473	KLF6	-0.0804877	0.0102051
chr17_56707637_56710926	chr17_57182282_57186282	TRIM37	-0.101439	0.069417
chr2_158687306_158688673	chr2_158730374_158734374	ACVR1	-0.330964	-0.027692
chr19_17246234_17247437	chr19_17184343_17188343	HAUS8	0.0730638	-0.00497766
chr9_131935037_131937144	chr9_131871070_131875070	CRAT	-0.135453	0.00925912
chr1_17857639_17859006	chr1_17864329_17868329	ARHGEF10L	-0.450146	0.0118045
chr10_122089_122409	chr10_179423_183423	ZMYND11	-0.120909	-0.0149843
chr17_80494378_80494911	chr17_80414059_80418059	NARF	NA	-0.00130596
chr15_91208190_91209404	chr15_91412768_91416768	FURIN	-0.176093	0.02595
chr1_223907293_223908594	chr1_223898118_223902118	CAPN2	NA	-0.0988288
chr2_143701201_143701970	chr2_143633194_143637194	KYNU	NA	NA
chr12_125424813_125425210	chr12_125476193_125480193	BRI3BP	NA	-0.0583494
chr14_104319874_104323238	chr14_104311927_104315927	PPP1R13B	-0.338235	-0.0247982
chr11_46263491_46264915	chr11_46140985_46144985	PHF21A	0.0513627	0.0489031
chr3_50299894_50301195	chr3_50304426_50308426	SEMA3B	-0.260335	-0.0308264
chr2_235863441_235863866	chr2_235858627_235862627	SH3BP4	-0.34363	-0.00319946
chr4_77119248_77120349	chr4_77133192_77137192	FAM47E	-0.129066	-0.028257
chr12_6479398_6480566	chr12_6482905_6486905	SCNN1A	-0.605703	-0.067118
chr11_64037619_64038475	chr11_63950743_63954743	STIP1	0.029387	-0.074007
chr15_41078348_41079763	chr15_41097273_41101273	ZFYVE19	NA	0.00932067
chr3_161130272_161141607	chr3_160821160_160825160	B3GALNT1	NA	0.025222
chr19_15305828_15306101	chr19_15341858_15345858	EPHX3	-0.0902277	-0.035125
chr7_5597413_5598441	chr7_5630435_5634435	FSCN1	0.120467	-0.0133682
chr12_6479398_6480566	chr12_6482533_6486533	LTBR	0.0424937	0.0363114
chr16_30645928_30646428	chr16_30619149_30623149	ZNF689	0.0245469	0.106495
chr1_109638353_109639661	chr1_109631402_109635402	TMEM167B	-0.304653	-0.015914
chrX_48535119_48535449	chrX_48540185_48544185	WAS	0.14847	0.0307597
chr3_193460753_193462818	chr3_193851930_193855930	HES1	-0.0807182	-0.11174
chr17_47091773_47092262	chr17_46983730_46987730	UBE2Z	-0.0239613	-0.00587724
chr7_115995814_115996593	chr7_116162838_116166838	CAV1	-0.188299	0.0429321
chr7_101707290_101709023	chr7_101458881_101462881	CUX1	-0.217564	0.0366334
chr11_85536444_85539277	chr11_85564143_85568143	CCDC83	-0.454542	-0.111492
chr2_85621115_85625555	chr2_85553419_85557419	TGOLN2	-0.105961	-0.0542631
chr4_3437725_3439960	chr4_3484270_3488270	DOK7	-0.332845	-0.0137966
chr11_64875569_64876329	chr11_64947149_64951149	CAPN1	-0.15086	-0.0702792
chr3_145835197_145835995	chr3_145877282_145881282	PLOD2	0.0105674	-0.0657791
chr7_1135329_1135933	chr7_1175893_1179893	C7orf50	-0.0801045	0.0591593
chr1_1841136_1841362	chr1_1820556_1824556	GNB1	-0.0699953	-0.0626313
chr22_37594904_37595373	chr22_37445775_37449775	KCTD17	-0.144507	0.00811992
chr9_130786574_130786980	chr9_130740812_130744812	FAM102A	NA	-0.0307593
chr5_139014598_139016942	chr5_139026509_139030509	CXXC5	-0.119589	-0.0668347
chr18_33687025_33688748	chr18_33707357_33711357	SLC39A6	-0.430786	0.0274514
chr8_103819318_103822853	chr8_103664192_103668192	KLF10	-0.332591	0.00973237
chr1_1239900_1240318	chr1_1308818_1312818	AURKAIP1	-0.00464487	-0.00331798
chr20_52211213_52211880	chr20_45983633_45987633	ZMYND8	-0.0711552	-0.0265149
chr16_30825199_30825693	chr16_30932375_30936375	FBXL19	-0.173837	-0.0343551
chr1_201450090_201450529	chr1_201474387_201478387	CSRP1	0.0231603	0.0278517
chr8_116676718_116677187	chr8_116679255_116683255	TRPS1	-0.425091	0.00436795
chr1_1841136_1841362	chr1_1707909_1711909	NADK	0.0516152	-0.0205836
chr1_154978628_154979555	chr1_154973105_154977105	ZBTB7B	-0.344781	-0.000680025
chr1_109805386_109805936	chr1_109631402_109635402	TMEM167B	0.00857449	-0.015914
chr19_13274071_13276389	chr19_13227101_13231101	NACC1	0.0187608	0.10464
chr17_37859970_37860514	chr17_37892575_37896575	GRB7	-0.364086	-0.0475248
chr20_60952774_60953840	chr20_60960120_60964120	RPS21	-0.197773	-0.0594423
chr9_96329040_96329928	chr9_96336908_96340908	PHF2	0.0880429	0.00129401
chr11_72500049_72501442	chr11_72461434_72465434	ARAP1	-0.0101897	-0.0587432
chr7_156309184_156310263	chr7_156431352_156435352	RNF32	-0.116187	0.0355062
chr10_43857083_43857676	chr10_43865091_43869091	FXYD4	-0.0954349	0.0130484
chr1_33593250_33593536	chr1_33720173_33724173	ZNF362	NA	-0.0075999
chr4_15480793_15481732	chr4_15655035_15659035	FBXL5	-0.0684218	-0.022604
chr5_81148285_81149098	chr5_81265843_81269843	ATG10	0.0432608	-0.0508841
chr12_53611266_53611446	chr12_53572693_53576693	CSAD	-0.352917	0.113651
chr6_139908817_139909881	chr6_139693350_139697350	CITED2	-0.20719	-0.0390502
chr2_70367141_70369547	chr2_70350448_70354448	LOC100133985	-0.273675	0.0827084
chr20_30200326_30200610	chr20_30100212_30104212	HM13	NA	0.0405638
chr5_177572746_177574544	chr5_177578961_177582961	NHP2	-0.216807	0.0752645
chr1_180137496_180138034	chr1_180121967_180125967	QSOX1	-0.269514	0.0211494
chr3_10018929_10020279	chr3_9992099_9996099	PRRT3	-0.339924	-0.0308977
chr5_177509887_177513845	chr5_177629507_177633507	HNRNPAB	0.0256831	0.0309741
chr15_81574598_81576106	chr15_81614524_81618524	STARD5	0.115423	0.0170919
chr19_1098015_1099512	chr19_1101924_1105924	GPX4	-0.190134	-0.0469687
chr11_67231302_67231962	chr11_67209292_67213292	CORO1B	-0.176843	-0.0218909
chr4_140099441_140100103	chr4_140003568_140007568	ELF2	NA	-0.00750131
chr16_2917879_2918504	chr16_2890752_2894752	PRSS30P	0.101287	-0.0301173
chr17_55483814_55487074	chr17_55331930_55335930	MSI2	0.0261406	0.0945144
chr15_72645967_72646886	chr15_72666814_72670814	HEXA	0.00711245	-0.00755808
chr11_1847570_1849459	chr11_1966501_1970501	MRPL23	-0.019802	-0.0218734
chr8_144819007_144823625	chr8_144697649_144701649	TSTA3	-0.176758	-0.0124536
chr9_35832343_35834617	chr9_35827494_35831494	TMEM8B	-0.418074	0.00231032
chr8_11710811_11712470	chr8_11723659_11727659	CTSB	0.0911313	-0.00669526
chr16_30825199_30825693	chr16_30708461_30712461	SRCAP	-0.0780287	-0.00603356
chr22_46468208_46468835	chr22_46371008_46375008	WNT7B	-0.0483128	0.0375394
chr6_31788985_31789715	chr6_31793511_31797511	HSPA1B	-0.221935	0.0053956
chr17_61914663_61917255	chr17_61903043_61907043	PSMC5	-0.235802	-0.0121031
chr7_55600747_55601784	chr7_55604360_55608360	VOPP1	-0.209099	NA
chr17_6949770_6950166	chr17_6945242_6949242	SLC16A11	NA	-0.0127344
chr17_38468105_38470316	chr17_39682641_39686641	KRT19	-0.214708	0.0275249
chr21_43376802_43378310	chr21_43297591_43301591	PRDM15	-0.0295722	-0.0139487
chr1_1693307_1694412	chr1_1688081_1692081	NADK	0.00726296	-0.0638432
chr7_101707290_101709023	chr7_101457287_101461287	CUX1	-0.217564	0.0452557
chr5_66457219_66458798	chr5_66298447_66302447	MAST4	0.132609	0.00389853
chr1_116853553_116856435	chr1_116914488_116918488	ATP1A1	-0.207023	0.0361402
chrX_153598246_153599000	chrX_153189714_153193714	ARHGAP4	-0.151406	0.0292871
chr10_126712525_126712963	chr10_126847110_126851110	CTBP2	-0.26293	-0.0465257
chr8_144948027_144948431	chr8_145023044_145027044	PLEC	-0.0237269	-0.026688
chr5_148699873_148700538	chr5_148735569_148739569	PCYOX1L	NA	-0.0233515
chr1_109638353_109639661	chr1_109616624_109620624	TAF13	-0.128491	-0.0351485
chr2_157199314_157200079	chr2_157187287_157191287	NR4A2	-0.142429	-0.016358
chr16_30645928_30646428	chr16_30620096_30624096	ZNF689	0.0245469	0.106495
chr20_52211213_52211880	chr20_52822501_52826501	PFDN4	-0.171657	0.0308229
chr16_89002765_89003740	chr16_88876342_88880342	APRT	-0.0718392	0.00368556
chr20_40321062_40322724	chr20_40245133_40249133	CHD6	0.223959	-0.0328905
chr1_145454132_145456908	chr1_145468507_145472507	ANKRD34A	-0.118992	0.053543
chr16_30786870_30787648	chr16_30903623_30907623	BCL7C	-0.114909	-0.0409702
chr17_61914663_61917255	chr17_61903031_61907031	FTSJ3	-0.233532	0.0238573
chr16_3057520_3059948	chr16_3066188_3070188	CLDN6	-0.114734	-0.0424978
chr22_37575785_37577104	chr22_37413682_37417682	MPST	-0.0251662	-0.0163561
chr3_13027626_13028576	chr3_13007198_13011198	IQSEC1	-0.180285	0.0244036
chr1_35971952_35973008	chr1_36021037_36025037	KIAA0319L	-0.483808	-0.000963694
chr10_126712525_126712963	chr10_126846604_126850604	CTBP2	-0.26293	-0.056005
chr9_139693840_139694511	chr9_139736866_139740866	C9orf172	-0.210752	0.0545299
chr8_129102529_129103982	chr8_128746314_128750314	MYC	0.0912218	0.00991017
chr4_77119248_77120349	chr4_77225178_77229178	STBD1	-0.0500233	0.056972
chr1_116254379_116258914	chr1_116517118_116521118	SLC22A15	-0.0799027	-0.00266787
chr12_53264634_53265020	chr12_52583784_52587784	KRT80	-0.118757	0.0677667
chr10_99309618_99310130	chr10_99256638_99260638	UBTD1	-0.0361867	0.00787419
chr19_14636194_14637613	chr19_14626674_14630674	DNAJB1	-0.114502	0.0597531
chr3_161130272_161141607	chr3_160820683_160824683	B3GALNT1	NA	0.025222
chr8_144819007_144823625	chr8_144633556_144637556	GSDMD	0.0305813	0.0627884
chr8_102170318_102172048	chr8_102215960_102219960	ZNF706	NA	-0.0141518
chr8_67424401_67427025	chr8_67974602_67978602	CSPP1	-0.283369	0.0999033
chr17_79316586_79319661	chr17_79302474_79306474	TMEM105	-0.251654	0.0251689
chr17_56735931_56737585	chr17_56607445_56611445	2017-09-04	-0.0557525	0.0342694
chr6_30715857_30718674	chr6_30850756_30854756	DDR1	-0.401958	-0.0270761
chr6_30715857_30718674	chr6_30850326_30854326	DDR1	-0.401958	-0.0279994
chr1_46646178_46648794	chr1_46683977_46687977	POMGNT1	-0.331175	0.00572269
chr10_5506552_5510905	chr10_5486513_5490513	NET1	NA	0.000599509
chr9_140111272_140112837	chr9_140113775_140117775	RNF208	-0.258982	-0.0379164
chr12_49452952_49455360	chr12_49461808_49465808	RHEBL1	-0.0416492	0.0686817
chr17_73561512_73562073	chr17_73509664_73513664	CASKIN2	-0.079335	0.00572002
chr16_88988085_88996204	chr16_89158216_89162216	ACSF3	-0.0523626	0.0621797
chr16_1519765_1522195	chr16_1462721_1466721	UNKL	NA	-0.037836
chr7_115995814_115996593	chr7_116163062_116167062	CAV1	-0.188299	0.0429321
chr16_31142536_31143459	chr16_31189430_31193430	FUS	-0.0251937	0.0441852
chr17_61509201_61511387	chr17_61560177_61564177	ACE	0.00985191	-0.0628302
chr6_151947555_151955808	chr6_152126453_152130453	ESR1	0.113282	0.0375056
chr12_53611266_53611446	chr12_53572534_53576534	ZNF740	-0.288076	0.0621667
chr5_139118708_139119948	chr5_139025876_139029876	CXXC5	0.19119	-0.03381
chr5_172729759_172731669	chr5_173041666_173045666	BOD1	-0.282608	0.0455591
chr6_27145225_27145936	chr6_27112637_27116637	HIST1H2BK	-0.0224056	-0.0278
chr1_145454132_145456908	chr1_145514076_145518076	GNRHR2	0.0328108	0.00443201
chr8_144198205_144199505	chr8_144240053_144244053	LY6H	NA	-0.0617823
chr8_143820124_143820899	chr8_143849246_143853246	LYNX1	-0.0743018	0.00271677
chr1_149222373_149225347	chr1_149856524_149860524	HIST2H2AC	0.073113	0.0739915
chr3_50161957_50162596	chr3_50304592_50308592	SEMA3B	-0.118506	-0.0329026
chr3_46972859_46973325	chr3_47015991_47019991	CCDC12	-0.0295176	0.002744
chr14_102413949_102414370	chr14_102226134_102230134	PPP2R5C	-0.132605	0.0363546
chr1_151445682_151446244	chr1_151510784_151514784	TUFT1	-0.143088	0.0583582
chr5_102779334_102782346	chr5_102593057_102597057	C5orf30	-0.582661	0.00548241
chr17_39801956_39802206	chr17_39673270_39677270	KRT15	-0.247038	-0.0274414
chr1_154990222_154990742	chr1_155021747_155025747	ADAM15	0.219178	-0.057319
chr16_81169659_81171679	chr16_81127980_81131980	GCSH	-0.15438	-0.0211406
chr3_39167605_39169291	chr3_39193102_39197102	CSRNP1	-0.154284	-0.0340335
chr11_67231302_67231962	chr11_67217885_67221885	CABP4	-0.114991	-0.0131693
chr1_1067196_1069073	chr1_1165447_1169447	SDF4	0.0251452	-0.0164916
chr19_16254024_16255248	chr19_16185134_16189134	TPM4	0.223213	0.0195441
chr19_1262653_1263570	chr19_1267266_1271266	CIRBP	-0.245248	-0.0157649
chr16_88823941_88825796	chr16_88750882_88754882	SNAI3	-0.00880146	0.0226035
chr17_4062649_4067113	chr17_4044914_4048914	CYB5D2	-0.266977	-0.030999
chr2_192730806_192731882	chr2_192710006_192714006	SDPR	-0.0094877	0.0411315
chr5_139118708_139119948	chr5_139025488_139029488	CXXC5	0.19119	-0.017235
chr21_46331991_46332595	chr21_46236044_46240044	SUMO3	-0.175923	0.0189333
chr8_96107015_96116132	chr8_96279462_96283462	C8orf37	-0.276183	0.0113197
chr14_50436841_50440283	chr14_50357735_50361735	ARF6	-0.150216	-0.0383777
chr19_46220810_46221831	chr19_46193250_46197250	SNRPD2	0.117673	-0.0327638
chr5_95170549_95170955	chr5_94980480_94984480	RFESD	-0.0479293	-0.0371984
chr17_73561512_73562073	chr17_73582138_73586138	MYO15B	0.0507296	0.0508237
chr17_66016243_66016964	chr17_66029717_66033717	KPNA2	0.130911	-0.0260192
chr2_113915090_113915905	chr2_113883137_113887137	IL1RN	0.054192	0.00759743
chr1_201480643_201482174	chr1_201436299_201440299	PHLDA3	-0.0880683	-0.0450489
chr17_38261670_38262166	chr17_38254978_38258978	NR1D1	-0.0391725	0.00978247
chr5_173001807_173002671	chr5_173041666_173045666	BOD1	-0.00534448	0.0455591
chr11_9635033_9635554	chr11_9594233_9598233	WEE1	0.0163344	-0.0550467
chr1_41965065_41966146	chr1_41948354_41952354	EDN2	-0.107109	0.0605347
chr2_88315966_88316822	chr2_88470657_88474657	THNSL2	-0.0600665	-0.0225627
chr17_38603146_38604856	chr17_38572202_38576202	TOP2A	0.109411	0.0595673
chr19_13950801_13952697	chr19_13873336_13877336	MRI1	-0.0280794	0.0996611
chr12_54198516_54200160	chr12_54376945_54380945	HOXC10	-0.309786	-0.0655105
chr17_37859970_37860514	chr17_37894219_37898219	GRB7	-0.364086	-0.0519602
chr17_56735931_56737585	chr17_59487111_59491111	C17orf82	-0.115598	-0.032964
chr8_96107015_96116132	chr8_95959615_95963615	TP53INP1	-0.241801	-0.00667188
chr16_2954484_2955283	chr16_2890752_2894752	PRSS30P	0.0905503	-0.0301173
chr2_97615942_97617550	chr2_97521756_97525756	ANKRD39	-0.0516886	-0.0838944
chr16_30645928_30646428	chr16_30708461_30712461	SRCAP	-0.0229858	-0.00603356
chr10_43857083_43857676	chr10_43890794_43894794	HNRNPF	-0.0438108	-0.0212753
chr14_62020723_62032045	chr14_62162339_62166339	HIF1A	-0.194851	-0.0765401
chr3_134046934_134047816	chr3_134091427_134095427	AMOTL2	-0.273546	0.0709381
chr1_173991707_173992629	chr1_173832824_173836824	SNORD78	NA	NA
chr2_220113607_220115031	chr2_220092410_220096410	ATG9A	-0.173147	0.0463349
chr20_43971367_43974316	chr20_43933482_43937482	RBPJL	0.056746	0.0127604
chr8_103611798_103614817	chr8_103874428_103878428	AZIN1	0.117803	-0.010273
chr6_109266697_109267585	chr6_109328758_109332758	SESN1	-0.233583	0.0816368
chr2_191844953_191846122	chr2_191876976_191880976	STAT1	0.144387	0.0177804
chr1_145454132_145456908	chr1_145514559_145518559	PEX11B	0.0191165	0.00454405
chr13_24699548_24704291	chr13_24732854_24736854	SPATA13	-0.0861667	-0.00266566
chr16_85505940_85510988	chr16_85144114_85148114	FAM92B	-0.0424731	0.0230579
chr16_73101977_73104476	chr16_73080274_73084274	ZFHX3	-0.273617	0.00414918
chr7_905225_906110	chr7_853193_857193	SUN1	-0.308944	0.0145902
chr19_18267065_18268020	chr19_18312874_18316874	RAB3A	-0.261991	0.00803417
chr10_17485674_17489419	chr10_17494254_17498254	ST8SIA6	-0.51988	-0.029755
chr16_4357238_4357549	chr16_4419848_4423848	VASN	NA	-0.0129367
chr15_90326235_90328866	chr15_90643786_90647786	IDH2	-0.00387081	-0.00785356
chr3_46972859_46973325	chr3_47019172_47023172	NBEAL2	-0.16251	0.0307237
chr11_118789339_118790585	chr11_118887178_118891178	TRAPPC4	-0.26125	-0.01948
chr5_66529124_66536513	chr5_67509583_67513583	PIK3R1	0.0509082	-0.0409722
chr2_103202891_103203811	chr2_103233992_103237992	SLC9A2	-0.0547472	-0.0473797
chr8_26309060_26309938	chr8_26238522_26242522	BNIP3L	-0.407017	-0.0492679
chr13_34114918_34116543	chr13_33158563_33162563	PDS5B	-0.082356	-0.0541576
chr14_105239700_105242303	chr14_105217469_105221469	SIVA1	-0.0257922	0.0820559
chr19_13274071_13276389	chr19_13225463_13229463	TRMT1	-0.0755229	0.0426927
chr15_67331731_67332081	chr15_67356194_67360194	SMAD3	NA	0.0615448
chr1_156659630_156664871	chr1_156673459_156677459	CRABP2	-0.414099	0.0555264
chr17_60953724_60954353	chr17_60882014_60886014	2017-03-10	-0.349104	0.00277528
chr14_103596789_103598237	chr14_103590663_103594663	TNFAIP2	-0.0646018	-0.0073881
chr10_63682816_63684098	chr10_63659012_63663012	ARID5B	0.13927	-0.0298908
chr1_70687291_70687796	chr1_70818492_70822492	HHLA3	-0.123294	-0.0469876
chr10_65472331_65474360	chr10_65279122_65283122	REEP3	-0.18258	0.0157008
chr1_226004793_226006105	chr1_225995835_225999835	EPHX1	-0.326018	0.0405369
chr16_3054878_3055240	chr16_3072031_3076031	THOC6	-0.193247	-0.0346732
chr12_120754710_120755322	chr12_120931858_120935858	DYNLL1	-0.039961	-0.0504568
chr10_104999628_105002431	chr10_104951063_104955063	NT5C2	-0.173255	-0.0608675
chr1_184385879_184386346	chr1_184354149_184358149	C1orf21	NA	-0.0083657
chr8_96122899_96126117	chr8_96143948_96147948	PLEKHF2	-0.325034	0.0548478
chr19_1098015_1099512	chr19_1102648_1106648	GPX4	-0.190134	-0.0836612
chr3_134075098_134079663	chr3_134203046_134207046	CEP63	-0.379301	-0.00245208
chr19_12892801_12893259	chr19_12944242_12948242	RTBDN	-0.0700299	0.00721373
chr10_22629335_22629813	chr10_22632373_22636373	SPAG6	0.0645985	-0.0120406
chrX_153598246_153599000	chrX_153235990_153239990	TMEM187	0.126957	0.0642466
chr19_40926595_40927916	chr19_40969725_40973725	BLVRB	0.00344307	-0.00381796
chr2_47189361_47192703	chr2_47401762_47405762	CALM2	-0.165543	-0.0624724
chr19_54392554_54392997	chr19_54367411_54371411	MYADM	-0.0448068	0.133707
chr11_121348795_121350744	chr11_121320911_121324911	SORL1	-0.0540968	0.0286958
chr20_30200326_30200610	chr20_30308133_30312133	BCL2L1	NA	-0.00922396
chr13_20693254_20693595	chr13_20530809_20534809	ZMYM2	0.0189282	0.0171385
chr16_85492780_85496197	chr16_85782689_85786689	C16orf74	0.0364179	0.0136434
chr19_46220810_46221831	chr19_46193574_46197574	SNRPD2	0.117673	-0.0327638
chr14_104171169_104171604	chr14_104179823_104183823	XRCC3	0.0126021	-0.0630332
chr10_99301781_99303914	chr10_99330197_99334197	ANKRD2	-0.00926677	0.0437371
chr11_46263491_46264915	chr11_46297188_46301188	CREB3L1	-0.0490335	0.00701537
chr2_20778107_20779943	chr2_20644831_20648831	RHOB	0.205739	0.0603794
chr3_128745490_128745931	chr3_128838857_128842857	RAB43	NA	-0.0483523
chr10_112578087_112585398	chr10_112629552_112633552	PDCD4	-0.388078	-0.0318022
chr3_155461353_155462794	chr3_155570248_155574248	SLC33A1	-0.091021	-0.00210063
chr16_89221782_89222684	chr16_89158216_89162216	ACSF3	NA	0.0621797
chr12_48416226_48418370	chr12_48396285_48400285	COL2A1	-0.12869	-0.032822
chr15_65595849_65597035	chr15_65280284_65284284	SPG21	-0.0831638	-0.103906
chr12_6479398_6480566	chr12_6419816_6423816	PLEKHG6	0.0662422	-0.0665056
chr2_65540969_65544290	chr2_65657656_65661656	SPRED2	-0.437014	-0.00198906
chr14_100496646_100507156	chr14_100703101_100707101	YY1	-0.291103	0.0306173
chr1_45284871_45286332	chr1_45954840_45958840	TESK2	-0.0628273	0.0115781
chr12_132321202_132322022	chr12_132411812_132415812	PUS1	-0.126834	-0.0462626
chr3_187466402_187467846	chr3_187461513_187465513	BCL6	-0.082149	0.00744912
chr6_151947555_151955808	chr6_152124807_152128807	ESR1	0.113282	0.0526426
chr15_91208190_91209404	chr15_91409821_91413821	FURIN	-0.176093	-0.0412952
chr14_65184953_65185723	chr14_64969291_64973291	ZBTB1	NA	-0.0564491
chr19_12893468_12894629	chr19_12900309_12904309	JUNB	-0.077377	0.046417
chr19_48992869_48994382	chr19_49120675_49124675	RPL18	0.092439	-0.0216185
chr1_161696063_161696620	chr1_161690046_161694046	FCRLB	-0.17489	-0.0607422
chr7_100895113_100895554	chr7_100858984_100862984	ZNHIT1	-0.21972	-0.0117133
chr2_85621115_85625555	chr2_85635432_85639432	CAPG	0.0922857	-0.013267
chr8_103816780_103818719	chr8_103422917_103426917	UBR5	-0.0168372	0.0244479
chr9_130833343_130833575	chr9_130858760_130862760	SLC25A25	-0.190394	0.0564213
chr5_95178191_95179203	chr5_94980582_94984582	RFESD	-0.156565	-0.0371984
chr6_21022850_21023714	chr6_21591971_21595971	SOX4	-0.0714072	-0.0101817
chr16_15581101_15586398	chr16_15735123_15739123	NDE1	-0.180308	-0.0684982
chr1_1005292_1006248	chr1_953502_957502	AGRN	0.0356772	-0.0374615
chr17_4062649_4067113	chr17_4044461_4048461	CYB5D2	-0.266977	-0.030999
chr11_10919752_10921417	chr11_10877620_10881620	ZBED5	0.0363279	-0.0194558
chr9_111033618_111034095	chr9_110250001_110254001	KLF4	-0.111826	0.0249638
chr17_36571760_36572250	chr17_36506006_36510006	SOCS7	-0.123557	-0.0305545
chr13_20693254_20693595	chr13_20530847_20534847	ZMYM2	0.0189282	0.0171385
chr11_67231302_67231962	chr11_67218200_67222200	GPR152	-0.090486	0.0221563
chr21_46321154_46321716	chr21_46291818_46295818	PTTG1IP	-0.157517	0.0254737
chr9_137251685_137254642	chr9_137296427_137300427	RXRA	-0.168385	-0.0260264
chr17_77802597_77805578	chr17_78008430_78012430	CCDC40	-0.507687	-0.00931192
chr9_130833343_130833575	chr9_130828478_130832478	SLC25A25	-0.190394	0.05899
chr1_173991707_173992629	chr1_173831583_173835583	SNORD47	-0.0307228	-0.00602384
chr17_80197324_80197535	chr17_80184281_80188281	SLC16A3	-0.0126796	0.0249158
chr17_59470014_59472918	chr17_59475256_59479256	TBX2	-0.182263	0.0605357
chr1_1173055_1173541	chr1_1165628_1169628	B3GALT6	-0.151745	-0.00530319
chr1_149222373_149225347	chr1_149898144_149902144	SF3B4	0.201738	-0.0315063
chr2_149926272_149927420	chr2_149892980_149896980	LYPD6B	NA	0.00922388
chr9_132199742_132200239	chr9_131938540_131942540	IER5L	-0.056643	0.0290713
chr12_132343695_132350859	chr12_132432464_132436464	EP400	-0.0188483	0.00996781
chr9_139693840_139694511	chr9_139744818_139748818	MAMDC4	-0.114056	0.00503965
chr12_6386461_6387756	chr12_6417601_6421601	PLEKHG6	-0.10371	-0.108272
chr7_1215391_1215845	chr7_1197855_1201855	ZFAND2A	NA	0.0205612
chrX_153598246_153599000	chrX_153635614_153639614	DNASE1L1	0.00664908	-0.0296968
chr2_213775727_213779158	chr2_214014333_214018333	IKZF2	0.00192226	-0.0160062
chr22_50330250_50331024	chr22_50352142_50356142	PIM3	-0.030295	-0.0224606
chr1_109805386_109805936	chr1_109631362_109635362	TMEM167B	0.00857449	-0.015914
chr9_131935037_131937144	chr9_132381055_132385055	C9orf50	-0.0938782	0.0664168
chr11_57548551_57549199	chr11_57527233_57531233	CTNND1	NA	0.0117809
chr16_10922008_10923324	chr16_10969054_10973054	CIITA	NA	0.0379359
chr16_2954484_2955283	chr16_3060456_3064456	CLDN9	-0.0755132	-0.0383412
chr5_176816231_176817510	chr5_176873325_176877325	PRR7	-0.0353894	-0.0537619
chr5_173001807_173002671	chr5_172754506_172758506	STC2	0.135142	-0.030821
chr16_11453539_11454990	chr16_11348039_11352039	SOCS1	-0.109824	-0.0749077
chr1_109805386_109805936	chr1_109967070_109971070	PSMA5	0.00079184	-0.0142118
chr15_72650154_72651255	chr15_72764666_72768666	ARIH1	-0.158603	-0.0279709
chr10_133810003_133811274	chr10_133793517_133797517	BNIP3	NA	0.00943413
chr1_1239900_1240318	chr1_1308562_1312562	AURKAIP1	-0.00464487	-0.00331798
chr3_138633541_138634318	chr3_138311225_138315225	CEP70	-0.0520062	0.0233761
chr6_109266697_109267585	chr6_109328191_109332191	SESN1	-0.233583	0.0816368
chr17_39058895_39059838	chr17_39682641_39686641	KRT19	-0.0425336	0.0275249
chr7_157068986_157071464	chr7_157127709_157131709	DNAJB6	-0.150965	-0.0710412
chr16_4343364_4344571	chr16_4321001_4325001	TFAP4	-0.30717	-0.00583281
chr5_71603404_71604124	chr5_71614193_71618193	PTCD2	NA	0.0357728
chr8_67429982_67439194	chr8_67523484_67527484	MYBL1	-0.178257	-0.0416623
chr17_25660143_25660723	chr17_25619105_25623105	WSB1	NA	-0.015739
chr19_49136846_49137729	chr19_49120789_49124789	SPHK2	-0.0991189	-0.00254394
chr4_124468438_124469573	chr4_124318644_124322644	SPRY1	0.00990979	-0.0506903
chr7_115995814_115996593	chr7_116164411_116168411	CAV1	-0.188299	0.0387834
chrX_53710123_53711153	chrX_54069569_54073569	PHF8	0.00465603	0.0473316
chr8_102170318_102172048	chr8_102216292_102220292	ZNF706	NA	-0.0141518
chr16_29796089_29796452	chr16_29815857_29819857	MAZ	0.242303	0.0686494
chr8_67424401_67427025	chr8_67972562_67976562	COPS5	-0.277888	0.0470507
chr9_100565929_100566537	chr9_100457691_100461691	XPA	0.133907	0.0357544
chr2_218193941_218196355	chr2_217558272_217562272	IGFBP5	-0.0131513	-0.0839383
chr1_1838033_1839031	chr1_1688081_1692081	NADK	NA	-0.0638432
chr14_69821919_69823301	chr14_69863384_69867384	SLC39A9	-0.239912	0.0815458
chr12_132321202_132322022	chr12_132411744_132415744	PUS1	-0.126834	-0.0462626
chr3_50354605_50356853	chr3_50373664_50377664	RASSF1	-0.106665	-0.0109702
chr6_30715857_30718674	chr6_30850314_30854314	DDR1	-0.401958	-0.0279994
chr16_30645928_30646428	chr16_30660022_30664022	PRR14	-0.086706	0.0337026
chr20_43971367_43974316	chr20_43934967_43938967	MATN4	0.0987333	-0.0187078
chrX_53710123_53711153	chrX_54068607_54072607	PHF8	0.00465603	0.0507322
chr14_90848622_90849497	chr14_90861326_90865326	CALM1	-0.0406049	0.0172079
chr5_139086870_139088619	chr5_139026509_139030509	CXXC5	NA	-0.0668347
chr16_68291415_68292342	chr16_68268136_68272136	ESRP2	0.0930429	-0.0352944
chr7_4764107_4766172	chr7_4719929_4723929	FOXK1	-0.0187524	0.0253711
chr19_12904952_12905470	chr19_12778516_12782516	WDR83	-0.0405023	0.0740685
chr16_30645928_30646428	chr16_30595092_30599092	ZNF785	0.0521144	0.00658751
chr1_1005292_1006248	chr1_893966_897966	KLHL17	-0.136845	-0.023396
chr3_48309208_48311561	chr3_48280595_48284595	ZNF589	-0.275392	0.0119851
chr10_5558289_5558599	chr10_5539533_5543533	CALML5	0.180545	-0.0473045
chr17_80453874_80454792	chr17_80414059_80418059	NARF	-0.264001	-0.00130596
chr10_54068221_54069038	chr10_54072040_54076040	DKK1	-0.0881794	-0.106223
chr1_173991707_173992629	chr1_173832568_173836568	SNORD79	0.0690051	-0.0258535
chr17_37859970_37860514	chr17_37893023_37897023	GRB7	-0.364086	-0.0447925
chr19_4042084_4043091	chr19_3983461_3987461	EEF2	-0.148624	0.0787175
chr5_148699873_148700538	chr5_148722976_148726976	GRPEL2	NA	0.0136017
chr10_97054495_97055648	chr10_97048905_97052905	PDLIM1	-0.0997697	0.00541853
chr11_64037619_64038475	chr11_64006412_64010412	FKBP2	-0.0979688	0.0184912
chr14_101012986_101014180	chr14_101032407_101036407	BEGAIN	-0.0505537	0.0222965
chr17_80919817_80921713	chr17_81007686_81011686	B3GNTL1	-0.0162641	-0.0947431
chr3_129029231_129030247	chr3_129033120_129037120	H1FX	0.155556	-0.00377181
chr5_177548177_177552745	chr5_177629507_177633507	HNRNPAB	0.118116	0.0309741
chr12_49452952_49455360	chr12_49210253_49214253	CACNB3	0.00995912	-0.000625946
chr3_50642871_50644796	chr3_50603223_50607223	C3orf18	-0.0303057	0.00111445
chr1_70687291_70687796	chr1_70818417_70822417	ANKRD13C	-0.0110008	0.0496315
chr7_29023753_29024863	chr7_28996029_29000029	TRIL	-0.269919	0.0562066
chrX_152064631_152066005	chrX_152084408_152088408	ZNF185	-0.287186	0.0193478
chr5_176816231_176817510	chr5_176809431_176813431	SLC34A1	-0.124053	-0.0368668
chr17_38707745_38708776	chr17_38472472_38476472	RARA	-0.324465	-0.0294964
chr2_121296478_121299284	chr2_121101718_121105718	INHBB	-0.049788	-0.0676571
chr1_234658122_234659392	chr1_234743271_234747271	IRF2BP2	-0.000115105	-0.030105
chr1_181096947_181098084	chr1_180990257_180994257	STX6	0.00801331	-0.050935
chr1_21667008_21667851	chr1_21670034_21674034	ECE1	NA	-0.114859
chr16_30645928_30646428	chr16_30619707_30623707	ZNF689	0.0245469	0.106495
chr2_213775727_213779158	chr2_214013058_214017058	IKZF2	0.00192226	-0.0371036
chr13_41589594_41590886	chr13_41633696_41637696	WBP4	-0.0903874	-0.00409929
chr22_37594904_37595373	chr22_37503449_37507449	TMPRSS6	0.0186374	NA
chr15_99287139_99292381	chr15_99189767_99193767	IGF1R	-0.663035	-0.00146568
chr19_15946827_15948294	chr19_15937756_15941756	UCA1	-0.0637739	0.0268941
chr3_128745490_128745931	chr3_128838993_128842993	RAB43	NA	-0.0483523
chr22_41047826_41048715	chr22_41030723_41034723	MKL1	0.0861069	0.0872187
chr8_37556325_37557919	chr8_37592196_37596196	ERLIN2	-0.263019	0.042566
chr17_41437616_41439419	chr17_41172459_41176459	VAT1	-0.13315	0.0597764
chr8_37556325_37557919	chr8_37592096_37596096	ERLIN2	-0.263019	0.042566
chr19_13264333_13265676	chr19_13054627_13058627	RAD23A	0.000545842	-0.132156
chr8_144198205_144199505	chr8_144239755_144243755	LY6H	NA	-0.0617823
chr19_12904952_12905470	chr19_12990335_12994335	DNASE2	-0.126835	-0.0991152
chr12_132321202_132322022	chr12_132411797_132415797	PUS1	-0.126834	-0.0462626
chr22_46468208_46468835	chr22_46690637_46694637	GTSE1	0.0134742	0.012707
chr1_109820375_109821054	chr1_109967108_109971108	PSMA5	-0.0654564	-0.0142118
chr7_6769053_6770081	chr7_6744566_6748566	ZNF12	0.0520388	-0.0566399
chr1_173991707_173992629	chr1_173833166_173837166	SNORD44	-0.0148354	0.0280503
chr19_3035103_3035594	chr19_3027199_3031199	TLE2	-0.0880309	-0.0332199
chr17_80254929_80257063	chr17_80168705_80172705	CCDC57	-0.153473	-0.0626449
chr19_40926595_40927916	chr19_40917271_40921271	PRX	0.0445456	0.00218432
chr16_88988085_88996204	chr16_88931068_88935068	PABPN1L	-0.0924261	NA
chrX_39964750_39966878	chrX_40034582_40038582	BCOR	0.00502844	0.00889383
chr3_50354605_50356853	chr3_50372895_50376895	RASSF1	-0.106665	-0.0143998
chr19_33667186_33667774	chr19_33791470_33795470	CEBPA	0.137918	0.0402874
chr7_906480_908274	chr7_914190_918190	GET4	-0.194937	-0.0973446
chr9_140374753_140377292	chr9_140194703_140198703	NRARP	0.000784725	0.0509345
chr8_144198205_144199505	chr8_144239457_144243457	LY6H	NA	-0.0472945
chr1_156426054_156427047	chr1_156540396_156544396	IQGAP3	0.105748	-0.0597172
chr7_581816_582833	chr7_557481_561481	PDGFA	0.102337	0.0168768
chr1_150597031_150597944	chr1_150600098_150604098	ENSA	-0.0772342	-0.0300616
chr6_30715857_30718674	chr6_30849860_30853860	DDR1	-0.401958	-0.0339645
chr1_1093095_1093353	chr1_1165628_1169628	B3GALT6	-0.0550973	-0.00530319
chr17_26864212_26865388	chr17_26848958_26852958	FOXN1	-0.422907	0.0143075
chr3_119876008_119880895	chr3_119811264_119815264	GSK3B	NA	-0.0339818
chr1_172465701_172470581	chr1_172420032_172424032	C1orf105	NA	NA
chr6_170534961_170535884	chr6_170597790_170601790	FAM120B	-0.435408	0.0238096
chr10_99309618_99310130	chr10_99256366_99260366	MMS19	-0.119499	-0.0726662
chrX_153598246_153599000	chrX_153638428_153642428	DNASE1L1	0.00664908	-0.0761944
chr7_156309184_156310263	chr7_156431440_156435440	RNF32	-0.116187	0.0355062
chr2_85816088_85819565	chr2_85764100_85768100	MAT2A	NA	-0.050455
chr17_8954299_8958355	chr17_8922858_8926858	NTN1	-0.117739	-0.0707382
chr8_29594202_29596080	chr8_29204322_29208322	DUSP4	-0.266633	-0.0408315
chr16_3057520_3059948	chr16_3072031_3076031	THOC6	0.0650026	-0.0346732
chr14_95063473_95067645	chr14_95045705_95049705	SERPINA5	-0.199517	-0.0372838
chr7_2849655_2852007	chr7_2881959_2885959	GNA12	-0.00609011	0.0599274
chr1_112056437_112058455	chr1_112014490_112018490	C1orf162	-0.249955	-0.0263444
chr19_46220810_46221831	chr19_46193740_46197740	QPCTL	0.0189891	-0.0488356
chr8_116676718_116677187	chr8_116678239_116682239	TRPS1	-0.425091	-0.000358739
chr1_1057815_1058344	chr1_1207234_1211234	UBE2J2	-0.0067539	-0.0921803
chr1_156678935_156680324	chr1_156673608_156677608	CRABP2	-0.149768	0.0555264
chr8_142082585_142085567	chr8_142136719_142140719	DENND3	NA	-0.00583383
chr9_75190604_75192446	chr9_74977508_74981508	ZFAND5	-0.105162	-0.0674553
chr15_65595849_65597035	chr15_65808051_65812051	DPP8	0.013888	-0.0200048
chr15_41233297_41233875	chr15_41243635_41247635	CHAC1	0.138027	-0.0730576
chr3_46972859_46973325	chr3_47021500_47025500	CCDC12	-0.0295176	0.0606074
chr17_60896854_60897993	chr17_60882014_60886014	2017-03-10	0.0476546	0.00277528
chr1_114575639_114576722	chr1_114520012_114524012	OLFML3	-0.0601855	-0.00391474
chr16_88988085_88996204	chr16_88727557_88731557	MVD	-0.018098	-0.00611367
chr6_42193076_42197478	chr6_42417789_42421789	TRERF1	-0.117797	0.00207934
chr14_37131106_37132030	chr14_37124772_37128772	PAX9	-0.159031	-0.0363826
chr16_2917879_2918504	chr16_2931195_2935195	FLYWCH2	-0.0985894	0.022522
chr2_27375230_27376022	chr2_27433175_27437175	SLC5A6	-0.122491	-0.0483795
chr3_127533935_127539178	chr3_127540093_127544093	MGLL	-0.265313	0.0550309
chr7_16841079_16841895	chr7_16842738_16846738	AGR2	-0.768764	-0.00281369
chr17_59491642_59494293	chr17_73774016_73778016	H3F3B	-0.0133017	0.0228772
chr16_15581101_15586398	chr16_15735023_15739023	KIAA0430	-0.159357	-0.060772
chr16_2954484_2955283	chr16_3072031_3076031	THOC6	-0.0250231	-0.0346732
chr6_30715857_30718674	chr6_30848389_30852389	DDR1	-0.401958	-0.0385113
chr12_120754710_120755322	chr12_120738123_120742123	SIRT4	-0.0111304	-0.110293
chr1_145454132_145456908	chr1_145475066_145479066	LIX1L	-0.118085	0.0255922
chr11_2188902_2189743	chr11_2180439_2184439	INS-IGF2	0.0651319	NA
chr6_30715857_30718674	chr6_30854464_30858464	DDR1	-0.401958	0.0134987
chr8_96107015_96116132	chr8_95833517_95837517	INTS8	-0.29135	-0.00475243
chr1_23880623_23881216	chr1_23884285_23888285	ID3	-0.193971	-0.0227782
chr8_37000562_37002246	chr8_37551268_37555268	ZNF703	0.182244	-0.060061
chr2_220548806_220550430	chr2_220405819_220409819	CHPF	NA	0.00992567
chr15_67438525_67440648	chr15_67428358_67432358	SMAD3	-0.281573	-0.00444794
chr4_53587926_53588479	chr4_53726494_53730494	RASL11B	0.0960489	-0.0100403
chr6_151995627_152006245	chr6_152009630_152013630	ESR1	0.125237	-0.0160292
chr5_81145437_81148028	chr5_81045072_81049072	SSBP2	-0.126419	0.0390998
chr16_4425765_4426632	chr16_4321001_4325001	TFAP4	-0.188714	-0.00583281
chr14_91756642_91758934	chr14_91882188_91886188	CCDC88C	-0.143387	-0.0224628
chr17_61513504_61514794	chr17_61552421_61556421	ACE	-0.138954	0.0185727
chr14_61123720_61124666	chr14_61188852_61192852	SIX4	-0.084581	-0.041627
chr5_81082464_81083565	chr5_81045072_81049072	SSBP2	0.177778	0.0390998
chr17_74442283_74443296	chr17_74730646_74734646	MFSD11	-0.0935718	-0.0419951
chr18_9703562_9705260	chr18_9706227_9710227	RAB31	NA	0.026554
chr14_36347103_36348585	chr14_36293596_36297596	BRMS1L	-0.129242	-0.0420521
chr6_25992215_25993512	chr6_26016040_26020040	HIST1H1A	NA	NA
chr12_679352_680137	chr12_750851_754851	NINJ2	0.20319	-0.00683008
chr12_53362587_53365926	chr12_53340654_53344654	KRT18	-0.171672	0.0023983
chr9_127631840_127633101	chr9_127531589_127535589	NR6A1	-0.0435679	-0.022176
chr17_74442283_74443296	chr17_74731582_74735582	MFSD11	-0.0935718	-0.00539414
chr18_12644592_12646936	chr18_12654731_12658731	SPIRE1	NA	0.0140894
chr6_151933412_151941003	chr6_151710835_151714835	ZBTB2	-0.362372	0.0513719
chr10_102801813_102804082	chr10_102754822_102758822	LZTS2	-0.181043	0.0446403
chr11_64875569_64876329	chr11_64887654_64891654	MRPL49	0.0474034	-0.0241248
chr17_19655863_19657240	chr17_19646925_19650925	ALDH3A1	-0.092995	-0.0184005
chr14_77575769_77578968	chr14_77606134_77610134	ZDHHC22	-0.148551	0.012024
chr2_85621115_85625555	chr2_85634955_85638955	CAPG	0.0922857	-0.013267
chr7_2842409_2843732	chr7_2881959_2885959	GNA12	0.0101571	0.0599274
chr1_181070358_181071622	chr1_180990257_180994257	STX6	-0.150055	-0.050935
chr5_139077424_139078033	chr5_139024883_139028883	CXXC5	-0.476699	-0.0186201
chr11_64037619_64038475	chr11_64006603_64010603	FKBP2	-0.0979688	0.0184912
chr11_64875569_64876329	chr11_64947303_64951303	CAPN1	-0.15086	-0.0702792
chr13_52097327_52099681	chr13_52156483_52160483	WDFY2	NA	0.0600782
chr19_54392554_54392997	chr19_54369798_54373798	MYADM	-0.0448068	0.141281
chr22_29189909_29193690	chr22_29136667_29140667	HSCB	-0.410217	-0.0352959
chr15_40627586_40628299	chr15_40631168_40635168	C15orf52	-0.378446	-0.0121952
chr13_21587826_21588689	chr13_21633722_21637722	LATS2	0.078114	0.00126138
chr21_43782181_43783509	chr21_43733706_43737706	TFF3	0.26724	0.00756103
chr7_75580533_75580930	chr7_75542419_75546419	POR	-0.3503	0.000786417
chr2_158687306_158688673	chr2_158729623_158733623	ACVR1	-0.330964	-0.027692
chr5_102779334_102782346	chr5_102592402_102596402	C5orf30	-0.582661	0.0221002
chr20_61335065_61335872	chr20_60960120_60964120	RPS21	-0.0544319	-0.0594423
chr11_126210384_126211240	chr11_126271310_126275310	ST3GAL4	-0.224494	NA
chr7_5601779_5602434	chr7_5461177_5465177	TNRC18	-0.115589	0.0572216
chr6_149394907_149402830	chr6_149637062_149641062	TAB2	-0.0648827	0.0254324
chr12_96613196_96614146	chr12_96586159_96590159	ELK3	0.0621212	0.0676381
chrX_153598246_153599000	chrX_153637853_153641853	TAZ	-0.126658	0.00354216
chr6_30483802_30484549	chr6_30523371_30527371	GNL1	-0.0241298	0.0326916
chr1_25051711_25052342	chr1_25069759_25073759	CLIC4	0.0833112	0.0152735
chr11_9635033_9635554	chr11_9683623_9687623	SWAP70	-0.0130943	-0.0418349
chr1_46646178_46648794	chr1_46640167_46644167	PIK3R3	-0.137832	-0.0268414
chr17_56707637_56710926	chr17_57968306_57972306	TUBD1	-0.0746037	-0.0307687
chr17_77802597_77805578	chr17_78007657_78011657	TBC1D16	-0.144998	-0.0196316
chr19_18474259_18477604	chr19_18494967_18498967	GDF15	-0.227996	0.0252803
chr9_6715076_6717054	chr9_6755640_6759640	KDM4C	-0.17426	3.43e-05
chr13_111177848_111178486	chr13_111212084_111216084	RAB20	-0.322673	-0.0534733
chr1_109358783_109360049	chr1_109287284_109291284	STXBP3	-0.192282	-0.0129034
chr2_220113607_220115031	chr2_220092478_220096478	ANKZF1	-0.194664	-0.0294563
chr16_85925307_85926122	chr16_85831172_85835172	COX4I1	NA	-0.0102975
chr5_1863213_1866722	chr5_1885293_1889293	IRX4	0.325763	-0.011878
chr8_143895396_143898624	chr8_143749725_143753725	PSCA	NA	0.0297122
chr5_122184339_122186862	chr5_122179159_122183159	SNX24	NA	-0.00378731
chr4_141556779_141557705	chr4_141675471_141679471	TBC1D9	-0.181289	-0.0149931
chr21_46331991_46332595	chr21_46291818_46295818	PTTG1IP	-0.0243075	0.0254737
chr11_64037619_64038475	chr11_64012413_64016413	PPP1R14B	-0.00594984	-0.0365545
chr9_6680458_6681208	chr9_6643692_6647692	GLDC	-0.0165347	-0.0284323
chr9_97040402_97041107	chr9_97019547_97023547	ZNF169	0.13794	0.0111435
chr1_145454132_145456908	chr1_145514164_145518164	PEX11B	0.0191165	0.00454405
chr17_80197324_80197535	chr17_80188107_80192107	SLC16A3	-0.0126796	-0.00214601
chr1_45284871_45286332	chr1_45272153_45276153	BTBD19	-0.0845378	-0.0198181
chr2_85621115_85625555	chr2_85579842_85583842	ELMOD3	-0.21026	0.0041289
chr16_2211350_2214482	chr16_2253177_2257177	MLST8	-0.0874504	-0.015048
chr1_168890110_168890705	chr1_169073946_169077946	ATP1B1	-0.353744	-0.00189123
chr21_38592721_38593976	chr21_38737858_38741858	DYRK1A	0.00171891	-0.0471019
chr11_118797816_118799982	chr11_118825007_118829007	UPK2	-0.0790231	0.038559
chr8_144770899_144771687	chr8_144813914_144817914	FAM83H	NA	-0.0250638
chr1_173991707_173992629	chr1_173831355_173835355	SNORD81	0.0714937	-0.00275793
chr12_113736871_113738262	chr12_113621284_113625284	DDX54	-0.0383186	-0.00626493
chr1_154978628_154979555	chr1_155021747_155025747	ADAM15	-0.0927037	-0.057319
chr3_10018929_10020279	chr3_9973524_9977524	CRELD1	-0.283215	-0.00603898
chr6_27145225_27145936	chr6_27112860_27116860	HIST1H2AH	-0.0657455	-0.0214387
chrX_53710123_53711153	chrX_54067627_54071627	PHF8	0.00465603	0.0507322
chr7_905225_906110	chr7_870141_874141	SUN1	-0.308944	-0.0436683
chr14_75445743_75446715	chr14_75467611_75471611	EIF2B2	-0.146404	-0.0407376
chr20_30200326_30200610	chr20_30308355_30312355	BCL2L1	NA	-0.00922396
chr16_2954484_2955283	chr16_2878172_2882172	ZG16B	0.0409891	-0.0288263
chr17_43448118_43448976	chr17_43392430_43396430	MAP3K14	NA	0.0486206
chr14_62020723_62032045	chr14_62227074_62231074	SNAPC1	-0.207277	0.0396847
chr12_52630153_52634090	chr12_53398041_53402041	EIF4B	0.100717	0.0788803
chr2_70261850_70262805	chr2_70140172_70144172	MXD1	-0.0881929	0.0306001
chr21_46931687_46937077	chr21_46952542_46956542	SLC19A1	-0.133773	0.0186972
chr10_126712525_126712963	chr10_126845687_126849687	CTBP2	-0.26293	-0.0790319
chr20_56273640_56274939	chr20_56284592_56288592	PMEPA1	-0.219384	0.0503675
chr5_139086870_139088619	chr5_139025488_139029488	CXXC5	NA	-0.017235
chr9_131057900_131058326	chr9_131100838_131104838	SLC27A4	-0.389276	0.0141633
chr7_157068986_157071464	chr7_157127710_157131710	DNAJB6	-0.150965	-0.0710412
chr1_173991707_173992629	chr1_173832041_173836041	SNORD80	-0.0354377	-0.027926
chr1_206888408_206888850	chr1_206856364_206860364	MAPKAPK2	NA	-0.0099098
chr21_43655129_43655661	chr21_43637266_43641266	ABCG1	-0.046437	0.00865265
chr11_65313052_65313680	chr11_65188268_65192268	NEAT1	-0.264123	0.035551
chr2_10424637_10426809	chr2_10441825_10445825	HPCAL1	NA	-0.0468038
chr17_8058763_8059466	chr17_8077714_8081714	TMEM107	-0.314025	-0.0168224
chr14_59741246_59742461	chr14_59728158_59732158	DAAM1	0.0773756	NA
chr2_74347442_74348133	chr2_74211530_74215530	TET3	-0.134793	-0.0359905
chr11_61393044_61395702	chr11_61157864_61161864	TMEM216	0.00478387	-0.0195272
chr16_82171500_82173017	chr16_82201829_82205829	MPHOSPH6	0.00459604	-0.0154754
chr17_56024152_56024837	chr17_55978750_55982750	CUEDC1	-0.330511	-0.0512941
chr1_206760454_206762027	chr1_206678862_206682862	RASSF5	-0.216277	-0.0557597
chr19_15305828_15306101	chr19_15341231_15345231	EPHX3	-0.0902277	-0.035125
chr12_120665731_120672577	chr12_120763592_120767592	PLA2G1B	0.120128	0.0160655
chr13_20693254_20693595	chr13_20530973_20534973	ZMYM2	0.0189282	0.0171385
chr12_50974344_50974990	chr12_51155788_51159788	ATF1	0.0523994	0.067541
chr3_134075098_134079663	chr3_134202574_134206574	CEP63	-0.379301	-0.00245208
chr12_120754710_120755322	chr12_120905659_120909659	DYNLL1	-0.039961	0.021296
chr17_19627182_19628664	chr17_19618043_19622043	SLC47A2	-0.0341455	-0.0325917
chr7_1495268_1495938	chr7_1607629_1611629	PSMG3	-0.0607588	-0.0252587
chr17_56735931_56737585	chr17_58040117_58044117	RNFT1	-0.235516	0.00142634
chr1_2454096_2454738	chr1_2459684_2463684	HES5	0.0497857	0.0279664
chr22_46773828_46774717	chr22_46931067_46935067	CELSR1	-0.270964	-0.0412963
chr5_139086870_139088619	chr5_139025876_139029876	CXXC5	NA	-0.03381
chr5_167773953_167774391	chr5_167717064_167721064	WWC1	-0.201045	0.0585277
chr16_85925307_85926122	chr16_85831303_85835303	COX4I1	NA	-0.0102975
chr14_92296187_92297407	chr14_92300870_92304870	TC2N	-0.335569	-0.0521553
chr9_139843701_139843909	chr9_139921374_139925374	ABCA2	-0.191272	-0.0111139
chr1_109796397_109799087	chr1_109631402_109635402	TMEM167B	-0.160899	-0.015914
chr7_156309184_156310263	chr7_156434494_156438494	RNF32	-0.116187	-0.0186164
chr16_2954484_2955283	chr16_3012216_3016216	KREMEN2	-0.0979721	-0.00153848
chr1_26448656_26450338	chr1_26435655_26439655	PDIK1L	0.0427346	-0.0826574
chr4_3783416_3783981	chr4_3766295_3770295	ADRA2C	-0.143143	0.0377367
chr1_109796397_109799087	chr1_109631362_109635362	TMEM167B	-0.160899	-0.015914
chr2_120824059_120824731	chr2_120768603_120772603	EPB41L5	NA	0.0062826
chr19_58330758_58331876	chr19_58324281_58328281	ZNF552	-0.0410078	-0.029162
chr2_10197502_10198672	chr2_9769184_9773184	YWHAQ	0.00176991	-0.0444149
chr17_7747480_7747935	chr17_7786122_7790122	CHD3	0.0633423	0.0493724
chr16_15993238_15993606	chr16_16041433_16045433	ABCC1	NA	-0.054219
chr19_49255390_49255853	chr19_49138807_49142807	DBP	-0.131713	0.0797886
chr8_144948027_144948431	chr8_145011758_145015758	PLEC	-0.0237269	-0.0411519
chr3_134075098_134079663	chr3_134202863_134206863	ANAPC13	-0.333938	-0.0767473
chr3_50642871_50644796	chr3_50606458_50610458	C3orf18	-0.0303057	0.0450494
[truncated: 431 more rows]
